# Supplementary material for: Peribacillus aracenensis sp.nov., a plant growth promoting bacteria for agriculture in water-scarce conditions isolated from Pinus pinaster rhizosphere
Source: Heliyon. 2024 Nov 5;10(22):e39973. doi: 10.1016/j.heliyon.2024.e39973 (PMC11583696; doi:10.1016/j.heliyon.2024.e39973)
Supplement: Multimedia component 6 [file mmc6.xlsx]

## Sheet: Genes únicos
Table 5. Unique genes
Scaffold_name	Clustering_id	Annotation_id	Gene_name	Annotation_Prokka	Annotation_RAST	Prot_sequence	DNA_sequence
NODE_18_length_107065_cov_26.0745	0_17_24	KPCBJCEI_03532	suyB_1	(2R)-sulfolactate sulfo-lyase subunit beta	Altronate dehydratase (EC 4.2.1.7)	MSMIKGYRRSNGKFGIRNHLLIIPTVICANHVANRIQQAVPESVAIPHQHGCSQIGDDKERTHKLLGGMGKNPNVGAVLLISLGCEVIDAKVLKQEIEEETGKPVEWLDIQDAGGTINAIKKGTEVAKGLFLELEKVPQVDAPISELIVGVKCGGSDATSGLCSNPALGRTADQLLKKGGTIVMGETTEIIGAEHLVAQKAVSEEVANKLYAYVDRFEKEVERIGADMRGGNPSPGNIEGGLSTIEEKSLGCISKAGTAPLNDVLSFAEAIPGNGYYFMDSPGNDIECVSGMAAAGVHMVCFTTGRGTPTGNPIIPVIKITGNEHTAIKMIDNIDMDTSPVMKGKETTEEAGNRIYETIVKTAQGELTKAEILGHQEFSISRISISL	ATGAGCATGATAAAAGGGTATCGCCGTTCAAATGGGAAATTTGGAATCCGTAATCATCTATTGATCATTCCTACCGTCATTTGCGCCAATCATGTGGCCAACAGAATCCAGCAAGCTGTACCGGAATCAGTGGCCATTCCGCATCAGCATGGATGCAGCCAGATTGGTGATGATAAAGAACGTACACATAAACTACTTGGCGGAATGGGGAAAAACCCGAACGTTGGAGCGGTCCTGTTAATCAGCTTGGGCTGTGAGGTGATTGATGCCAAAGTATTGAAACAGGAAATCGAAGAAGAAACGGGAAAACCAGTGGAGTGGCTAGATATCCAAGATGCAGGCGGGACGATAAACGCGATTAAGAAGGGGACTGAAGTGGCGAAGGGGTTATTTCTGGAA…
NODE_43_length_41649_cov_24.5539	0_42_11	KPCBJCEI_05327	phaJ_2	(R)-specific enoyl-CoA hydratase	hypothetical protein	MSYTITELFIGQIARLQRTFTEQDVRSCKELTRDHSPVYGLNEDIWKSYYSQPIVPGLMTEGLITQVISEKLPGSACILLQKELVFYHPVYVGDVITVELEIIDLNLKRNWVTQKVTAYNQAGNEVIKGQVVIFVLSNEKMDR	ATGAGTTATACAATTACGGAGTTGTTTATAGGACAAATTGCGCGTTTGCAACGTACATTTACTGAACAGGACGTAAGATCTTGCAAGGAATTAACTAGAGACCATAGCCCTGTATACGGACTGAATGAAGACATATGGAAAAGTTATTATAGTCAACCAATTGTTCCGGGCCTGATGACAGAAGGGTTAATTACTCAAGTCATTAGTGAAAAACTTCCTGGAAGTGCTTGTATTTTGCTGCAAAAGGAATTGGTTTTTTATCATCCCGTGTATGTAGGAGACGTTATTACAGTCGAGTTGGAGATTATTGATTTAAATTTAAAGAGAAACTGGGTTACCCAAAAGGTTACTGCTTACAATCAGGCTGGTAATGAAGTGATCAAAGGACAAGTTGTCATT…
NODE_28_length_74402_cov_24.9461	0_27_21	KPCBJCEI_04410	rocA_2	1-pyrroline-5-carboxylate dehydrogenase	Delta-1-pyrroline-5-carboxylate dehydrogenase (EC 1.2.1.88)	MTMNATLQEKYKHEPFTDFTIEENKNGFNQALKVVQSERGKGYPLIIGGESITTDEQIISINPANKEEVIGSVSKANKELAEKAMQAALVAFDTWKKEDPEVRANILFSAAKILRERKHEFSAYLVKEAGKPWKEADADTAEAIDFLIFYGRQMMQLKGGAPVESREGEANTFNYIPLGVGIIISPFNFPLAIMAGTAAAAIVAGNTILLKPSNNTPVIAAKFVELLQEAGLPEGVINYIPGSGAEVGDYLVDHPKTRFVSFTGSREVGCRIYERAAKVQPGQIWLKRVIAEMGGKDTVVVDKDADLDLAASSVVYSAFGFSGQKCSAGSRAVVHQDVYDEVLEKAAALTKTLSIGNPENMNNYMGPVIDQASFNKITKYIEIGKEEGKLITGGEGDDS…	ATGACTATGAATGCTACATTACAAGAAAAATATAAGCACGAGCCATTCACCGATTTTACGATTGAAGAAAATAAAAATGGATTTAATCAAGCATTAAAAGTTGTTCAATCAGAGAGGGGTAAAGGCTACCCCTTAATTATCGGGGGCGAGTCGATTACAACAGATGAACAAATCATTTCGATTAACCCAGCGAATAAGGAAGAAGTAATTGGAAGTGTTTCCAAAGCAAATAAAGAGTTGGCTGAAAAGGCGATGCAAGCCGCGCTAGTTGCTTTCGATACTTGGAAAAAAGAAGACCCTGAAGTACGGGCGAATATTTTATTTAGTGCAGCAAAGATTCTCCGTGAACGAAAACATGAATTTTCTGCTTACCTAGTGAAGGAGGCCGGAAAGCCATGG…
NODE_43_length_41649_cov_24.5539	0_42_15	KPCBJCEI_05331	menB_3	14-dihydroxy-2-naphthoyl-CoA synthase	Naphthoate synthase (EC 4.1.3.36)	MEVIITMELTDVLYEKTNGIAKITINRPNVYNAFRARSIQELIWSFRDAWDDNRIGAVILTGAGEKAFCVGGDQKEKGDEGGYDYSGGLGGGIGLEVENLHQTIRNIPKPVIAAVNGFAIGGGHVLHVVCDLTIAAETAKFGQSGPKVGSYDAGFGSAYLARIVGEKKAREIWYLCEQYSAQEAKEMGLVNKIVPAEQLQQAAEEWAEKILEKSPTALKMLKYSFNADSANIQGISQLSMGSLAMFYNTEESEEGKNAFLEKRPVDFKKFR	ATGGAGGTCATAATCACAATGGAACTAACAGATGTTTTATATGAAAAAACGAATGGGATTGCAAAGATTACGATTAACCGGCCGAATGTCTACAATGCTTTTCGGGCAAGGTCGATTCAGGAATTAATCTGGTCCTTCCGTGATGCATGGGATGATAACAGAATTGGGGCGGTCATTTTGACAGGAGCCGGGGAGAAGGCATTTTGCGTAGGGGGTGATCAAAAAGAAAAAGGAGATGAAGGCGGATACGATTATTCCGGAGGTTTAGGAGGCGGCATCGGTCTTGAGGTCGAAAACCTGCACCAAACGATCCGCAATATTCCAAAGCCTGTCATTGCAGCTGTTAATGGATTTGCGATAGGGGGCGGACATGTCCTTCATGTCGTTTGTGATTTAACG…
NODE_43_length_41649_cov_24.5539	0_42_19	KPCBJCEI_05335		3-hydroxybutyryl-CoA dehydrogenase	3-hydroxybutyryl-CoA dehydrogenase (EC 1.1.1.157)%3B 3-hydroxyacyl-CoA dehydrogenase (EC 1.1.1.35)	MGRGIAYTAALAGFEVTLQDISEQAIEKAREYIESLLNTSVEKGYIPSEQRVLVHRNLTYTTQIKEAVQHTDLVIEAVLEVMELKIEIFKQINEFAPPEAISATNTSTMSPTEIGATTKRPDQFVAMHFFNPVHRMKLIEIIRGIDTSDATVEVIKSVAEKMGKETVEVNEFPGFVTSRMNCIIGNEAMNMLMEGVASAEDIDKAIKLGLNHPMGPLEMADLVGLDSRLRNMEYLYYSLGEKYRPSPLLVKYVKSGRLGRKSGQGFFKYN	ATGGGACGCGGAATTGCGTATACCGCTGCTTTGGCTGGATTTGAAGTAACGCTGCAGGATATTTCAGAACAAGCGATTGAAAAAGCAAGAGAGTATATAGAATCCCTTTTAAATACAAGCGTTGAAAAAGGGTATATCCCGAGTGAACAACGAGTTCTGGTTCATCGGAATCTTACGTATACAACTCAGATAAAGGAAGCAGTGCAGCATACAGATTTAGTGATTGAAGCAGTTTTAGAAGTGATGGAGTTAAAAATTGAAATTTTTAAGCAAATTAATGAGTTTGCTCCACCTGAGGCCATTTCGGCAACGAATACATCGACGATGAGTCCGACCGAAATCGGCGCAACAACGAAAAGACCGGATCAATTTGTGGCGATGCATTTTTTCAATCCAGTC…
NODE_18_length_107065_cov_26.0745	0_17_25	KPCBJCEI_03533	fabG_6	3-oxoacyl-[acyl-carrier-protein] reductase FabG	Oxidoreductase%2C short-chain dehydrogenase/reductase family	MGKLNNRTALVTGGSRGIGAAIVMRLAEEGANVAINYTSPGSFEKANALKEKVESEFHIQAIVVKANVGLKEDVDAMIDEVEKELGTVDILVNNAGIAPFEPFLSLSEETWDDTYRTNVKSIFLTTQRVARRMIENKYGKIINITSTASVLVTSPVIPHYISSKAAASHLTKALAVELGKYNINVNAVGPSTVATDMCEEYLEDPQILAKEIEANPMKRLGTEKQIGDSVVFLASDEAMQINGHLLMVDGGLTVKAAQPEDHMNHEQEVTS	ATGGGTAAATTGAATAATCGAACAGCACTTGTCACAGGAGGCAGCAGGGGAATCGGTGCAGCGATTGTCATGAGATTGGCTGAGGAAGGTGCCAATGTGGCTATCAACTATACATCACCAGGTTCATTTGAAAAAGCGAACGCTTTAAAAGAAAAAGTAGAATCCGAGTTTCATATCCAAGCGATCGTCGTGAAAGCGAACGTTGGGTTGAAGGAAGATGTCGATGCCATGATCGATGAAGTGGAAAAAGAATTGGGAACAGTGGATATTTTAGTGAATAATGCTGGCATTGCCCCGTTTGAGCCTTTTTTGAGCCTTTCGGAAGAAACATGGGATGATACGTATCGGACCAATGTGAAATCGATCTTTTTGACGACGCAAAGAGTGGCGAGGAGAATG…
NODE_43_length_41649_cov_24.5539	0_42_17	KPCBJCEI_05333	fabG_10	3-oxoacyl-[acyl-carrier-protein] reductase FabG	2-hydroxycyclohexanecarboxyl-CoA dehydrogenase	MMNQRVAFITGAGSGIGREIAKTLASRHIKIVVADININNAEETVSLIEKAGNEAAAVYCDVTDLESVKTAVQESVSIYKKIDVLINNAGWDKVEPFLKSEPSTWKRIIDINLLGQVHTCKEILPIMIENGYGKVVNVASDAARVGSSGEAVYSAAKGGVIAFTKTLAREMARHKINVNCIAPGPADTPLFQEIGSYNEGIAGALEKAIPFRRLAQPDDIAGAVAYFVSDDAGYVTGQTLSVNGGLTMV	ATGATGAATCAACGTGTAGCATTTATTACAGGGGCAGGAAGCGGAATAGGCAGGGAGATTGCTAAAACATTGGCTTCTCGGCATATAAAAATTGTCGTTGCTGATATCAATATTAATAATGCAGAAGAAACGGTGTCTTTAATTGAAAAAGCAGGCAATGAAGCAGCTGCAGTCTATTGTGATGTAACGGATTTGGAAAGTGTGAAAACGGCAGTACAGGAATCGGTTAGCATTTATAAAAAAATTGATGTATTGATCAATAATGCAGGCTGGGACAAAGTAGAACCTTTTCTAAAAAGTGAGCCGAGTACATGGAAGAGAATTATCGATATAAATTTACTTGGACAAGTTCATACGTGCAAAGAAATTTTGCCGATTATGATTGAGAATGGTTATGGG…
NODE_43_length_41649_cov_24.5539	0_42_22	KPCBJCEI_05338	fabG_11	3-oxoacyl-[acyl-carrier-protein] reductase FabG	hypothetical protein	MDLGLKGKNVLITGAAKGIGRRIALAAASEGANIALHYRESEEAAEETAKEISEYGVKVSLVKGDIARLEDVRRMKETLDQELESVVDFIVNNAGWTQMKSFFKYEPEEWKREVDVCFYGVLNLAHTFMPEMIRKNQGKFINIIGDSARTGDRNLIVSAAARSGTISFLKSLAQDVGRNNVQCNTVSLGLIDQGAFGFNEATLDKLIKQYPLRRLGKVDDVTGMILFLLSESADWITGQVVSVNGGHSMLG	ATGGATCTCGGTTTGAAAGGGAAAAATGTTTTGATTACGGGTGCGGCAAAAGGAATTGGCCGAAGAATTGCATTGGCGGCTGCCAGTGAAGGGGCGAATATTGCGTTGCACTATCGCGAGTCTGAAGAGGCAGCTGAGGAAACAGCTAAGGAAATCAGCGAGTATGGTGTGAAAGTGAGCCTGGTTAAAGGGGATATTGCTAGATTGGAAGATGTCAGGCGGATGAAGGAAACGCTTGATCAGGAACTCGAGAGCGTCGTTGATTTTATTGTAAACAATGCCGGCTGGACGCAGATGAAATCGTTCTTTAAATATGAACCGGAAGAATGGAAGAGGGAAGTGGATGTTTGTTTTTACGGGGTATTGAATTTGGCACACACATTTATGCCCGAAATGATT…
NODE_27_length_77787_cov_13.8873	0_26_47	KPCBJCEI_04344	barS1	A-factor type gamma-butyrolactone 1'-reductase (1S-forming)	Oxidoreductase%2C short-chain dehydrogenase/reductase family	MTKTFQNKVALITGATGGIGKETALTLAERGVKVVISGRRRELGNQVVDEIIVKGGEALFVTSDIGNEQEVQELIKKTVSHFGKLDILVNNAGIYLETVPVAQADGELFEKMLQTNVMGVFYTMKYAIQQMQEQGHGGAIVNLASTAGLNGIPYGGPYAATKHAVVGLTKSAAIEYAPENIRVNAVAPGAIKTDSIAQFIEQGTYDENMIIQMHPMMRMGRPQEIADAIVWLSSDEASFATGTILNVDGGFTAK	ATGACAAAAACATTTCAAAACAAAGTAGCTTTAATTACAGGTGCAACCGGAGGAATTGGAAAAGAGACAGCTTTAACACTCGCAGAACGTGGTGTAAAGGTTGTTATTAGCGGTCGTCGTCGAGAATTAGGGAACCAAGTAGTTGACGAAATTATAGTGAAAGGCGGAGAGGCGTTGTTTGTGACTTCTGACATTGGAAATGAACAAGAGGTACAAGAACTTATCAAGAAAACTGTTTCTCACTTTGGAAAGTTAGATATTCTTGTTAATAATGCAGGAATCTATTTAGAGACGGTACCAGTAGCTCAAGCAGATGGAGAGCTTTTCGAAAAAATGTTACAAACAAATGTGATGGGTGTTTTCTATACAATGAAGTATGCAATTCAGCAAATGCAAGAA…
NODE_18_length_107065_cov_26.0745	0_17_60	KPCBJCEI_03568	yxdL_1	ABC transporter ATP-binding protein YxdL	ABC transporter%2C ATP-binding protein	MANTILGVKQLQKEYTGEITYKALKGIDFHLAENEFVAVMGPSGSGKTTFLNCISTIDRPTNGIITINSKNPYELNEDELAKFRRTELGFVFQDFNLVHTLTVEENILLPLTLDSIDEKEMKQRLTNIIDFLGIGEILKKRTFEISGGQKQRVAIARAVIHEPSLLLADEPTGNLDSKAVNNVMGLFESINKSFNTAILMVTHDAYVASFAQRVIFIKDGVLFNEIHRGKSKQQFYQEIMDTLTFLGGGRHEF	ATGGCAAACACGATTTTAGGCGTAAAGCAACTTCAAAAAGAATACACAGGAGAAATCACATATAAGGCATTAAAAGGGATCGATTTTCATTTAGCTGAAAATGAATTTGTTGCCGTGATGGGACCATCTGGCAGTGGGAAAACAACATTCCTTAATTGCATTTCCACAATTGATCGGCCTACCAATGGGATTATTACCATCAATTCCAAAAATCCATATGAGTTAAATGAGGATGAATTGGCAAAATTTCGAAGAACAGAACTTGGTTTTGTTTTTCAAGATTTTAACCTGGTTCATACATTAACAGTAGAAGAAAATATTTTATTGCCATTGACACTTGATTCCATAGATGAGAAAGAAATGAAACAGCGTTTAACGAATATTATCGATTTTTTGGGG…
NODE_18_length_107065_cov_26.0745	0_17_61	KPCBJCEI_03569	yxdM_1	ABC transporter permease protein YxdM	ABC transporter-like sensor and permease protein	MSFNHIVVQNILRDKSTYISYFLSSVFSILIFFLFSTTAFHPMMAEVDTTSTLGITMMLASFFIYIFSFVFIIYSLFAFLKKKTKTLGVFMMTGASMKQIRKMVFRENMLVAGAAIITAIALGLIIAPLFLMVAKRILRADSFGMYVPLQSIMLTIVLFGILFIVVSKWMTRFIKKEEIVQLLKSDVTQERLIASAPLKLVLSAIVSAFLLVSIIKEMSWIKSFESLGYIALIASLLLSLYFIITQGALRAIRLLQRRPSYFRKTNMLFVSNLKAKGRSHAHIIYLLTVLLLGVFVCTSVLYSSYYNVKENTEAVYPYSFQYISLPSNTSEAEKEDITFIEETLGKEGKYTADYSAFKAEDEHRIGFMSVSNYNALGLHKPIKLGDNEYYVAAGNEGVR…	ATGAGTTTTAATCATATTGTCGTCCAAAATATTTTACGAGACAAATCGACGTATATTTCTTACTTTTTAAGCAGTGTGTTCTCGATTCTCATCTTTTTTCTTTTTTCGACAACAGCTTTCCATCCGATGATGGCGGAAGTTGATACCACAAGCACACTGGGAATAACAATGATGCTTGCCAGCTTCTTTATTTATATTTTCTCATTTGTCTTTATCATTTATTCGCTGTTTGCTTTTTTAAAAAAGAAAACAAAAACGCTTGGCGTATTTATGATGACGGGTGCCTCCATGAAGCAAATCCGCAAAATGGTTTTTAGAGAAAATATGCTTGTTGCCGGAGCAGCAATTATCACAGCGATTGCACTCGGACTTATCATCGCACCGTTATTTTTAATGGTG…
NODE_7_length_193726_cov_31.1487	0_6_155	KPCBJCEI_02002	atoD_1	Acetate CoA-transferase subunit alpha	Acyl-CoA:acetate CoA-transferase%2C alpha subunit (EC 2.8.3.8)	MLLSKSKQGKVSTLEAALQRISDGCSLMYGGFGGIGTPPTIVEGILNKGCKHLSLIGNDAGFPDVGVGRLISSGRVKKLITSHIGSNPIAGQLMNKGEMDVTFSPQGTLIERIRAGGMGLGGILSDVGLATVVEEGKTHITVNGQVFLIETALTAEVSIIHASKADYLGNLIFDKSARNFNPLVAMAGDFTIVEADEIVQVGELDPESIITPGIFVDMVIPSEGVNWKWVWE	ATGCTACTGTCCAAGTCTAAACAAGGAAAGGTAAGTACTTTAGAGGCTGCCCTTCAAAGAATTTCCGACGGATGCTCCTTAATGTACGGAGGATTTGGCGGCATTGGTACTCCCCCTACCATTGTAGAAGGGATATTGAATAAAGGATGTAAACATTTAAGTTTAATAGGTAATGACGCAGGTTTCCCGGACGTTGGGGTTGGGAGATTGATTAGTTCAGGAAGGGTGAAGAAACTAATTACTTCTCATATTGGCTCCAACCCAATAGCCGGTCAATTAATGAACAAGGGGGAAATGGACGTAACATTTTCTCCACAAGGAACGTTGATTGAACGTATTCGAGCCGGTGGTATGGGATTAGGTGGTATTTTATCCGATGTGGGATTAGCCACGGTTGTA…
NODE_13_length_144531_cov_21.8571	0_12_58	KPCBJCEI_02901	ilvB_2	Acetolactate synthase large subunit	Thiamine pyrophosphate-requiring enzymes	MGKSMNGARAIVECMKLEGVEHVFCVPGESYLPLMDSIYETESIQLISTRHEGGAAFMAEAYGKAKRKPGVAMATRAVGGANLAIGIHTAYQDSTPMVVFLGQVHSKFRGREGFQEVDLDRFFGHIAKWTVEINDVERMPELVQRAFRIAKSGRPGPVVIALPEDVLVAEAEMSFGPVTPVPAPRPGTQEIVSVQRLLEQSERPVILAGGGVIAANGEQALRKLAEKFEIPVMSSFRRHDVFPNDHALYVGHSGLGTFVPILDTLRQADLVLAIGTRLSEVTTQDYSILNQEQKLVHIDIEEETLGKVYSPHVGIVADAREALEELLDMNVDKSWSKWAKERNEIYKHAGDGVDAEKEHSVDNKEIIRILQETLPEDAIITNDAGNFASWLHNFYSFNR…	ATGGGAAAATCGATGAACGGAGCACGTGCAATTGTAGAATGTATGAAACTAGAAGGTGTTGAGCATGTTTTCTGCGTTCCCGGAGAAAGTTATTTACCTTTAATGGATAGCATTTATGAAACGGAAAGCATTCAATTGATTTCTACACGTCATGAAGGCGGTGCCGCTTTTATGGCTGAGGCATACGGGAAAGCGAAGCGTAAACCGGGTGTCGCCATGGCGACGCGGGCGGTAGGTGGTGCCAATTTAGCTATTGGTATTCATACTGCTTACCAGGATTCCACGCCTATGGTTGTTTTCTTAGGCCAAGTCCATAGTAAATTCCGGGGCAGAGAAGGGTTTCAAGAGGTAGACTTGGATCGTTTTTTCGGTCACATTGCCAAATGGACCGTGGAAATT…
NODE_7_length_193726_cov_31.1487	0_6_153	KPCBJCEI_02000	thlA_1	Acetyl-CoA acetyltransferase	3-ketoacyl-CoA thiolase (EC 2.3.1.16) @ Acetyl-CoA acetyltransferase (EC 2.3.1.9)	MEDAVIVSGVRTGVGAFGKSLKSVSATEMGRQILEGLMDKTTLTKADVNEVIFGHGYVHGGGLNSARISSQLAGFPTSVPGHVVIKACGSSLKAITNAALTIKAGQEEVVIAGGVENMSQVPYLVKNRWGTKFGNVEMEDALLTDGLICSLENEHMGMTAERLTQIYGISREEQDKFAFDSHKKAVQAIENHYFKDEILPVQVTGTKGTYLFRADESVRSDIQLEKLINLPPVFKSDGSITAGNACPMNDGAAAVLMMSKKKAIQKGIKPLLKVKAFSSAGVEPGIMGIGPVPATKKALELAGLTLDDIGLIELNEAFAAQALAVIKELELDYSKVNVNGGAIALGHPVGATGAKLTVSLMNEMLRTKTKYGMVTLCMAGGMGLTVIYENLTL	ATGGAAGATGCCGTCATCGTATCAGGAGTTCGTACTGGAGTGGGTGCATTTGGAAAGTCCCTTAAAAGTGTTTCCGCCACTGAAATGGGAAGACAAATATTGGAGGGTTTAATGGATAAGACCACTCTTACCAAAGCGGATGTAAATGAAGTGATATTTGGACATGGATATGTACATGGGGGAGGATTGAATTCAGCTAGAATATCATCGCAATTAGCTGGATTCCCAACGAGTGTTCCAGGACATGTAGTGATCAAGGCATGTGGTTCTAGTTTAAAAGCAATTACTAACGCGGCCTTAACGATTAAGGCCGGTCAAGAAGAGGTGGTAATTGCAGGTGGGGTAGAGAATATGAGTCAGGTCCCATATTTAGTTAAAAATAGATGGGGGACAAAGTTT…
NODE_43_length_41649_cov_24.5539	0_42_18	KPCBJCEI_05334	thlA_6	Acetyl-CoA acetyltransferase	3-ketoacyl-CoA thiolase (EC 2.3.1.16) @ Acetyl-CoA acetyltransferase (EC 2.3.1.9)	MKSVYILDSVRTAVGKMGGTLKDVPVDYLAAKVIEEIVGRTEIEKNAVNEVIFGHVKQSADAPNIARLALLRAGLPVEIPGYTVHRQCGSALQAINNAAQLIMCGLGDIVVAGGAESMSTAPFYLRNARYGVGTGNTQLIDSNTESQSRSQPIEEYGNLTMGLTAENLAVQYDISQEEQDEFALRSQELASQAIAAGRFEQEIVPYEVRVRKSVKAFAVDEHPRLTSLEKLSTLKAVFKENGTVTAGNSSGRNDGASAVIVMSEDAVKRYGVKPKAKIISQAVSGVSPEIMGIGPVKATQIALEKAGLTLADIGLIELNEAFAAQALAVMKELNLDLSKVNVNGGAIALGHPLGATGAILTTKLLHEMERRGEKYGLVTLCIGGGQGITTIVENCQV	ATGAAATCTGTATATATACTTGATTCTGTTCGGACGGCTGTAGGGAAAATGGGCGGAACGTTAAAGGATGTTCCAGTGGATTATCTTGCTGCAAAAGTAATCGAAGAAATTGTTGGACGAACTGAAATCGAGAAGAATGCCGTCAATGAAGTGATTTTCGGTCATGTAAAACAAAGTGCAGATGCTCCGAATATTGCTCGTTTAGCTTTGCTGCGAGCTGGGCTTCCTGTTGAAATACCAGGGTATACGGTACATAGGCAATGTGGTTCCGCATTGCAGGCAATCAATAATGCTGCACAACTAATTATGTGCGGACTGGGAGATATTGTGGTTGCTGGTGGAGCGGAATCCATGAGCACGGCTCCTTTTTATCTTCGGAATGCACGGTATGGAGTGGGT…
NODE_43_length_41649_cov_24.5539	0_42_20	KPCBJCEI_05336	mmgC_7	Acyl-CoA dehydrogenase	Acyl-CoA dehydrogenase	VYIMNFELSDEIKSLKQGIREFIDNEVDPHALLIEESNEIPASIMEKSKKMGLFALSVPEAYGGLGLSMVGKCAVLEELGRTHNGYTTVIGGHTGIGGVGIVEMGNEAQKRKYLPDMASGERIGAFALTEPSAGSHATNLKTTAVRKGDKYILNGSKHYITNAPIADIFTVMAVTDPTKGAKGITSFIVEKDFPGFQIGKIEKKMGLHGSHSSEVFFEDCEVPVENVLGEEGQGYVNALKILANGRAGMAARNLGSCDKLLEMSLDFAHMRIQFGKPIFEQQIIQHYLAEMALDTEALRAMTYRVAWMVDQQMNVIKEAAMVKLLGSETYNRVADKAVQIHGGIGYISEYPIERFYRDARITRIYEGTSEIQKNIIAAQMHRNYK	GTGTATATTATGAATTTTGAACTATCAGATGAGATTAAGTCTCTAAAACAAGGAATTCGAGAATTTATTGATAACGAAGTAGATCCGCATGCCTTGTTAATAGAAGAAAGCAATGAAATTCCAGCGAGTATTATGGAAAAATCGAAAAAAATGGGATTATTTGCTCTTAGCGTTCCGGAAGCATATGGCGGGTTAGGGCTTAGCATGGTTGGGAAATGTGCCGTTCTTGAAGAGTTGGGAAGGACGCATAATGGTTATACAACAGTCATTGGCGGACATACGGGAATCGGTGGCGTTGGAATTGTTGAGATGGGTAATGAAGCGCAAAAACGCAAATATTTACCGGACATGGCATCAGGCGAAAGGATCGGCGCATTTGCTTTAACGGAACCGAGTGCG…
NODE_4_length_256017_cov_22.3745	0_3_72	KPCBJCEI_01216	sasA_5	Adaptive-response sensory-kinase SasA	Phosphate regulon sensor protein PhoR (SphS) (EC 2.7.13.3)	MEVWLDCRLLLGLTNLEKENVLEMTEVELVSICEGILKQLKSVYKREITLRFEENPINIYADLLKIKKVIIILLDNAIKYSNDKIEVFLDRNQEHAIIHIKDYGMGIPEEEIENIFERFYRVNKARNRETGGSGLGQHIAKSIINLHKGEIKIKCKEGSGTNVELFLPISNGNEEKNTQKRNPRQLVSFHQ	ATGGAAGTCTGGTTAGATTGCAGGTTGCTGCTTGGACTAACTAACTTAGAGAAAGAAAATGTATTAGAAATGACTGAAGTTGAATTGGTATCGATATGCGAAGGCATTTTAAAACAACTTAAAAGTGTATATAAAAGAGAAATAACACTGCGTTTCGAGGAAAATCCAATCAATATCTATGCGGATTTATTAAAGATAAAGAAGGTAATTATCATCTTGCTTGATAATGCCATTAAATATAGCAATGACAAAATTGAAGTCTTCTTAGATAGGAATCAAGAACATGCAATAATCCATATAAAAGATTATGGTATGGGAATTCCAGAGGAAGAAATAGAGAATATTTTTGAAAGGTTTTACCGAGTGAATAAAGCAAGAAACCGAGAAACTGGAGGTTCT…
NODE_32_length_65170_cov_34.5189	0_31_8	KPCBJCEI_04672	sasA_14	Adaptive-response sensory-kinase SasA	Vancomycin (or other glycopeptides) histidine kinase VanS > VanF/M-type	MAKFIHSFRSKIIVLFGLSMLLGGIITYLIFKGLQLYYHTRVRWGDPLAQLREFIDSIGDFNFFFVLFISLSILFFYLLTKPYSTYFKEISSGIHYLARGNFKHRVYIQSNDEFGDIAQAINLASEKLEEAIQRGDFSENSKEQLVVNLAHDLRTPLTSVLGYLDLILKDEKLTKEQVRHFLTIAFTKSQRLERLIDELFEITRMNYGMLPVEKRQINLSDLLLQLKEELYPVFEKNDLIARMNILPHLPILGDGEMLARVFENLLTNANRYGYDGQFVDINGFVDAGEVVVQVINYGDSIPPNELPYLFDMFYTGDKARTHQEDSTGLGLFIAKNIVEQHNGTITAESSLIHTVFEVRLPQESVTIDQV	ATGGCTAAATTTATACACAGTTTTCGCTCCAAAATAATCGTATTATTTGGTTTAAGTATGCTTCTTGGTGGTATTATAACTTACTTAATCTTTAAAGGACTGCAGCTTTATTATCATACGAGGGTTCGTTGGGGTGACCCATTGGCCCAACTTCGTGAATTCATAGACAGTATTGGAGACTTTAACTTCTTTTTTGTACTATTTATCTCACTTTCGATATTGTTTTTCTATTTACTCACTAAGCCCTATTCTACCTATTTCAAGGAGATATCAAGCGGAATTCATTATCTCGCTCGTGGCAACTTTAAACATCGGGTTTATATCCAATCAAATGATGAATTTGGAGATATTGCACAAGCAATTAATCTTGCAAGTGAAAAATTAGAAGAAGCCATACAA…
NODE_21_length_94634_cov_31.4115	0_20_15	KPCBJCEI_03839	adh_1	Alcohol dehydrogenase	hypothetical protein	VTSTAICGSDLHIYQGALSTHKDYVIGHEPMGIVEEVGPEVTKVKKGDRVVLPFNIS	GTGACTTCAACGGCTATTTGCGGATCCGATCTCCATATATATCAGGGTGCTTTGTCCACGCATAAGGATTATGTCATTGGCCATGAACCGATGGGCATCGTTGAAGAAGTGGGTCCGGAAGTAACGAAGGTGAAAAAAGGGGACAGGGTTGTCCTGCCATTTAACATTTCTTGA
NODE_57_length_9236_cov_15.2645	0_56_5	KPCBJCEI_05700	adhE_2	Aldehyde-alcohol dehydrogenase	Acetaldehyde dehydrogenase (EC 1.2.1.10) @ Acetaldehyde dehydrogenase (EC 1.2.1.10)%2C ethanolamine utilization cluster	MVLLSKDVTTSIKEVSMLVAKAKNAQEIFASFSQEKIDEIVKKISLYSSKEAEKLAKLANEETGFGNWQDKVIKNKFASEVIYEYIKDIKTVGILSDESATKVIEVAVPVGLVAGLIPSTNPTSTVIYKALIALKAGNAIIFSPHPMALKSIIETVNIITEAAIEAGAPEGIIGCITLPTIEGTNELMKHRDVSLILATGGEAMVKAAYSSGTPAIGVGPGNAPAFIEQSADIKQAVKRIIDSKTFDNGVICASEQSVVVEQISKEEVVQEFINQGAYFLSNKESEELSHFILRDNGTMNPAIVGKSPQAIADLIGLTIPEGIRVLISEQTTVGKWNPYSREKLTPILAFYTEETWEKAFKRCVELLMNEGKGHTFILHSNNEEIIKEFSLKIPVSRMI…	ATGGTGCTATTATCTAAAGATGTAACAACATCTATTAAAGAAGTAAGTATGCTTGTCGCCAAAGCGAAAAATGCTCAAGAAATTTTCGCCTCATTTTCACAAGAAAAAATTGATGAAATTGTTAAAAAGATATCATTATACTCTAGTAAAGAGGCAGAAAAATTAGCAAAATTAGCAAATGAAGAAACAGGATTTGGTAATTGGCAAGATAAAGTTATTAAGAATAAATTCGCGAGTGAAGTCATTTATGAATATATAAAAGATATCAAGACTGTTGGCATTTTAAGCGATGAATCAGCAACTAAAGTGATAGAAGTCGCTGTTCCTGTTGGATTGGTAGCTGGATTAATCCCATCGACTAATCCAACTTCAACCGTTATTTACAAGGCATTAATTGCT…
NODE_7_length_193726_cov_31.1487	0_6_151	KPCBJCEI_01998	rocC_1	Amino-acid permease RocC	Arginine permease RocE	MAELDNEQGLKRVMKSRHLFMIALGGVIGAGFFNASGFTISQAGPIGAVLAYMMGGLIMYLVMLCLGELTVEMPVSGSFQAYATKYIHPSTGFTVGWIYWIGWSSTVAYEIIIIGSLMQRWFPDISPWIWSLIAGIVLFSVNALSARSFAETEFWFASIKVIAIISFIFIGLAVIFGIVPIEGEPAAPYFTHLTEFGFFPNGMFAVVIAMMAVNYSLGGTELIGIASGESENPEKTIPKAINQTAYRIILFFVLSIIIVVSIVPWQQIQPAASPFVTALDNIGIPYAADIMNFVIITSLLSVANSGLYTTTRMLYSLSSSKMAPRSFQKLTKQGVPLLALTASMGISCVSILVSKVAAETIYTWILSVAGMASMLAWMSIAASQYFFRRRYVAEGGKVS…	ATGGCTGAATTAGATAATGAACAAGGTCTCAAAAGGGTAATGAAAAGTCGCCATTTATTTATGATTGCTTTAGGTGGTGTAATCGGTGCAGGGTTTTTCAACGCTTCAGGTTTTACGATTAGTCAGGCAGGCCCTATAGGCGCAGTTTTAGCCTATATGATGGGCGGACTTATTATGTATTTAGTTATGCTGTGCTTAGGGGAATTGACAGTGGAAATGCCAGTATCCGGATCTTTCCAAGCTTATGCGACTAAATACATTCATCCATCGACAGGCTTTACAGTTGGGTGGATTTATTGGATTGGGTGGTCTTCTACCGTAGCCTATGAAATTATCATTATAGGTTCGCTGATGCAAAGATGGTTCCCTGATATTTCTCCATGGATCTGGTCGTTAATT…
NODE_32_length_65170_cov_34.5189	0_31_4	KPCBJCEI_04668	aadK_2	Aminoglycoside 6-adenylyltransferase	Aminoglycoside 6-nucleotidyltransferase%2C putative	MRSEKEMMELILRVAEKDERVRAVALNGSRTNFNVPKDSFRDYDIVYLVSDFQSFLINPDWVNVFGKRIIMQTPEDMAMFPPELGGRFTYLMLFEDGNRIDLMLIPIEEKDTYCSEDGLTLILLDKDGNMPKLSEPTDKDYWVKKPSAEFFAECCNEFWWVSTYVAKGLWRQEILYAYDHLSSVREMLLTMLEWKVGIETNFSLSVGKNSKYLKCYLDNDIWERLMKTYPNGDYEQVWNSLFETIDLFEQVAIEVASILEYQYPSEDANKVKQYLTNH	ATGCGTTCAGAAAAAGAAATGATGGAATTGATATTACGAGTTGCCGAGAAAGATGAGAGAGTACGAGCTGTTGCATTGAATGGTTCTCGAACGAATTTTAATGTACCTAAAGATTCTTTCAGAGATTATGATATTGTTTATCTTGTATCTGACTTTCAATCGTTTCTAATTAATCCTGATTGGGTAAATGTTTTTGGGAAAAGAATAATAATGCAAACACCAGAAGATATGGCAATGTTTCCACCTGAATTGGGTGGGAGATTCACCTATCTAATGTTATTTGAGGATGGTAATAGAATTGATTTAATGCTGATTCCGATTGAGGAAAAAGATACTTATTGTTCTGAAGATGGATTAACACTAATTTTATTAGATAAAGATGGAAATATGCCTAAGCTT…
NODE_13_length_144531_cov_21.8571	0_12_62	KPCBJCEI_02905	ywaD_1	Aminopeptidase YwaD	hypothetical protein	MYKKSLTVLLAAGMVLSTGTVFAQINGATNAQSDTAFDNKVIKKISADNMYNTIAYLSEQPRAAGTEGELRAVKYIESQFKSLGFETKIQPFPIYDTVQNVKVKIGDSDLGGTPRALSGSISGKVTAELVNVGKAKPEEVGENVSGKIALVERGDITFVEKVQNVLNKGAVGVLMYNNSPSGNNFGQVSAGQNIPAVAITQAQGLELVEQLKTKQITSTLEVGKAERIEKTSYNVIASLKPKANKDNGQIVTVGAHHDSVPGGPGANDDASGVSAVLELARILAKTPIDTEIRFLTFGSEERGLVGSSYYADSLPKEDVDRMVAHFQMDMIGGRDAGEDNPAGGLIMYTIDGKKNLVTDLGSSAGARTMDVAIPYGQLGRSDHQPFHELGIPSALFIHS…	ATGTATAAAAAATCACTAACCGTACTATTAGCTGCGGGTATGGTTCTATCAACTGGTACAGTATTTGCACAAATAAACGGGGCAACAAATGCCCAGTCTGACACTGCTTTTGATAACAAAGTTATCAAAAAAATTAGTGCGGACAATATGTATAATACGATTGCCTATCTATCAGAGCAACCGAGGGCTGCTGGTACAGAAGGTGAGCTCCGTGCAGTCAAATACATAGAAAGTCAGTTTAAGAGTCTTGGTTTTGAAACAAAGATTCAGCCTTTTCCCATCTATGATACGGTGCAAAATGTAAAAGTGAAAATTGGTGACAGTGATTTAGGAGGAACACCGCGTGCCCTTAGCGGCAGTATCAGCGGAAAGGTAACGGCCGAACTTGTTAATGTTGGA…
NODE_43_length_41649_cov_24.5539	0_42_12	KPCBJCEI_05328	norR_18	Anaerobic nitric oxide reductase transcription regulator NorR	hypothetical protein	MKKLNLKDQTEDWGFIEVDAGGILIDISSDFCRNFLINKKDWLGVYAKKVIQRTHYGKHAKVLFGVVFGYSCLIRVLKMNEHKIYRVIVRQEDVNQYEMISFMNSLDTLKTKKRSTGQNRYSFEEIIGESSAIEEIKELAARIATSNSTVLLTGESGTGKELFAQAIHGLSTRKNNPFVAVNCAAIPDELFESEVFGYEAGAFSGAKKEGKPGKIEMAQHGTLFLDEISELPYQAQGKLLRVLQEREVERLGGTGSKNVDIRIIAATNRDLRTLVQEGKFRQDLFYRLYVFDLKIPSLRQRKEDIIPLAQFFIEYFNEKFGAHVKYIDSKLQERLISYEWPGNVRELKAYIERGMNLVLGDTLTLDDLRISPNVSSDVIKRTLTPIQSLEEEVKCTEIN…	ATGAAGAAACTTAATCTGAAAGACCAAACCGAAGACTGGGGTTTTATTGAAGTTGATGCAGGCGGAATATTGATCGATATTAGTTCGGATTTTTGTCGGAATTTTTTGATTAATAAAAAAGATTGGTTAGGAGTTTATGCGAAGAAAGTTATCCAAAGAACACATTACGGTAAGCATGCAAAGGTATTATTTGGAGTCGTTTTTGGATATTCATGCTTAATTAGAGTATTGAAAATGAATGAACATAAGATTTATCGGGTGATTGTACGTCAAGAGGATGTTAATCAGTATGAAATGATTTCGTTTATGAATTCTCTGGATACCTTAAAAACGAAGAAAAGGTCAACAGGTCAAAATCGATACAGCTTTGAGGAAATTATCGGTGAAAGTTCGGCGATT…
NODE_4_length_256017_cov_22.3745	0_3_177	KPCBJCEI_01321	npr	Bacillolysin	Zinc metalloproteinase precursor (EC 3.4.24.29) / aureolysin	LKKKFIVPAVLSSALLVGSIPAGNVFAKPVDSKVASSVQASKKWNEKASVPVFVKERFAEKFSSSNPSNALNYLKKNEGKTGIKNPDKNLKVKDSQKDKLGMTHVRFNQSINGVNVEGTEVIVHFNKNNEVVSVNGRVNQTIADDAVYTTASLSSDAALNQALSSVNAPEELTYEPTSELVVYPFEGENHTAYKVNVNFMGDEPGNWFVFVDANTGEIIDKYNGLMHADEMKTQKGAGKGVHGAHRELHITQVKEPKSGTQFALADYSHNGLDGILTFDAKNDNSSSNDTLYVGNSAAFISDYDRALVDAHYNSEKVYDYYLNEHDRNSLDGEGMAIISKVHYGNNYNNASWNGRWMTYGDGDGEFFISLSAGLDVAAHEMTHGVITHTANLVYRNQSG…	TTGAAGAAAAAGTTTATTGTTCCTGCAGTTCTATCGTCAGCGTTGTTGGTAGGTTCTATCCCAGCCGGTAATGTATTTGCGAAGCCGGTTGATTCGAAGGTGGCTAGTAGTGTACAAGCTTCTAAAAAGTGGAATGAGAAGGCAAGCGTTCCTGTTTTTGTGAAGGAGCGATTTGCTGAGAAATTCTCTTCTAGCAACCCTTCCAATGCATTAAATTATTTAAAGAAAAACGAAGGTAAAACTGGAATTAAAAATCCAGATAAAAACTTAAAAGTAAAAGATTCACAAAAAGATAAACTCGGTATGACCCACGTTCGCTTTAATCAATCAATAAATGGAGTGAACGTAGAAGGAACCGAAGTTATTGTTCATTTTAACAAGAATAATGAAGTCGTATCC…
NODE_46_length_35390_cov_24.5802	0_45_18	KPCBJCEI_05436	bglK	Beta-glucoside kinase	N-acetylmannosamine kinase (EC 2.7.1.60)	VEKYISFDVGGTKVKHGLLLENGTILSQGSYSTPCTNLDKFIMKMVETINMYLRNNHVLGVAISLPGFINPNTGYSEQGGAVTALINQNLKNLLEAKVPLRVEIENDGNCAAIAEKTSGNAQNCTDFICVTIGTGIGGGIFVDGKLLHGHRFRGGEFGFMITQANGKNFGDIWHSTGSTSALIRSYKKLKGISEYENVKGETVFSEATKSKSVKKLIDGWARNISYGIFNLAATLNPQKILISGGVSSQQDLLSTINKQLDGLPWWNDIKIPVELCKHRNEAGMIGAMYHFIQQQRL	GTGGAAAAGTATATTTCTTTTGATGTCGGCGGGACAAAAGTAAAACACGGGCTCTTATTAGAGAACGGAACCATTCTTTCACAAGGCAGTTACAGTACCCCGTGTACAAATCTGGATAAATTTATAATGAAAATGGTAGAAACAATTAATATGTACTTAAGAAATAATCATGTGTTGGGTGTAGCTATAAGTTTACCAGGCTTTATTAACCCGAATACAGGTTACTCAGAACAAGGTGGTGCTGTTACCGCGTTGATTAATCAGAATTTAAAGAATTTATTAGAAGCAAAAGTTCCTCTACGGGTTGAAATTGAAAATGATGGAAACTGTGCTGCTATAGCAGAAAAAACAAGCGGTAATGCCCAAAATTGTACCGATTTTATATGTGTCACAATTGGC…
NODE_27_length_77787_cov_13.8873	0_26_46	KPCBJCEI_04343	bphC2_1	Biphenyl-23-diol 12-dioxygenase 2	hypothetical protein	MKTQGIKKITPKLHHIGLTTGRFEEMVDWYKNVLEMEPVHYSENPAGDIGVEVKGVWVTNDEANHRIAIMGIPGLVNDENRSKHSRLQHMAFEYDTLDDLLDTYVRLKKIGIKPHLTADQGVSIAFYYDDPDGNTVELTMDTFGDWNKSTEYMKNSSIFAKKPMGKYVDVEKLLEAREQGISSNEIHERAYAGEYEPDTPMDPTKML	ATGAAAACTCAAGGCATCAAAAAAATTACGCCAAAACTACATCATATTGGTTTGACTACAGGGCGTTTCGAAGAAATGGTAGATTGGTATAAAAACGTATTAGAAATGGAGCCAGTTCATTATTCGGAGAATCCAGCTGGGGATATTGGAGTGGAAGTAAAAGGTGTTTGGGTAACGAATGATGAAGCTAACCATCGTATAGCCATCATGGGAATTCCAGGATTAGTAAATGATGAGAACAGAAGTAAACATTCTCGACTTCAACATATGGCTTTTGAGTATGACACACTAGATGATCTATTAGATACGTATGTACGTTTAAAGAAAATTGGTATTAAACCTCATTTAACAGCAGATCAAGGTGTTAGTATTGCTTTTTATTATGATGATCCCGATGGT…
NODE_27_length_77787_cov_13.8873	0_26_50	KPCBJCEI_04347	bphC2_2	Biphenyl-23-diol 12-dioxygenase 2	hypothetical protein	MTNKDRIIRPVLHHYGLTTTRFDEMKNWYAKVIGMVPTFESSDPTGNRAGMNATWVTNDKANHRIGIIAIPGLTDDSEKHLHTKIHHVAYEYSSLDDLLDTYVRLSEIGIEPVISHDHGASIAFYYRDPDQNIVELNTDTFGDWEKSTEFMQKSPQFAAHPNGATIDPKLLVEARELGISSAEIHKRAYAGEYEPSTPADPRALT	ATGACAAATAAGGATAGAATCATTCGTCCAGTTTTGCACCATTATGGGCTAACAACTACTCGCTTTGATGAAATGAAGAATTGGTATGCTAAGGTAATAGGTATGGTTCCTACTTTTGAATCTTCAGACCCTACAGGTAATCGAGCTGGAATGAATGCTACTTGGGTTACTAATGATAAGGCAAATCATCGTATTGGTATTATAGCCATTCCGGGTTTAACGGATGATTCTGAAAAACATCTTCATACAAAGATTCATCATGTCGCATATGAATATTCATCACTGGATGATTTATTAGATACTTATGTTAGATTATCAGAAATTGGAATAGAACCTGTAATCTCACATGATCACGGTGCGAGCATTGCCTTCTATTATCGAGATCCAGATCAGAACATT…
NODE_28_length_74402_cov_24.9461	0_27_23	KPCBJCEI_04412	brnQ_6	Branched-chain amino acid transport system 2 carrier protein	Na(+)-dependent branched-chain amino acid transporter	MDKKVSFSQVLSIGLMLFAMFLGAGNVIFAPMLGQQAGTNTWLAMGGFLITGVGLVLLAIIALTRGGGTVEKLAGRVHPRFATFFSMLLFLTLGPIYVIPRTTSVVYEIGLNPLIQSVANERLYLLVFSVLFILLTVLLSWDAKKLVDNLGKIITPIFSILLAVLIIKSFITPMGKIGAPGEEYIDGVFLKGFTQGYYTMDVLAAFIFGGIFIKSIGSLGIKSEKEVSKLFIKAGIITIIGLVALQVSMAWMGASSVDAIGLKENGGEVLAASAIALFGNYGIYIIGTIIFLTGITTNVACLAAVSEYFERIVPSISYKKWIIVFSIIGTIITNFGLNTVLTLASPILLLLYPLAIALIALIFANNLFKGYRSVYVSTVAGVGLVALLDALKEAHILTN…	ATGGATAAGAAAGTGTCCTTTTCACAAGTGCTGTCTATTGGGTTAATGCTCTTTGCCATGTTTTTAGGAGCGGGGAACGTTATATTTGCCCCGATGTTAGGTCAACAGGCGGGAACAAACACCTGGCTTGCCATGGGAGGTTTTTTGATAACAGGCGTTGGACTGGTTTTACTAGCTATCATTGCTCTGACTCGTGGAGGTGGTACGGTAGAAAAACTTGCAGGAAGGGTCCACCCACGCTTTGCAACATTCTTTTCAATGTTACTTTTTCTAACGTTGGGACCTATTTATGTTATTCCCAGAACAACTTCCGTTGTTTATGAAATCGGTTTAAATCCCTTAATTCAAAGTGTAGCAAATGAAAGGCTGTATCTGCTTGTATTTTCAGTGTTATTTATT…
NODE_43_length_41649_cov_24.5539	0_42_13	KPCBJCEI_05329	carC_3	Caffeyl-CoA reductase-Etf complex subunit CarC	Acyl-CoA dehydrogenase	MLKEFAKEELLPNYTKWDREGITPRHLWKKLGELGVNGLRIPEEYGGTGADCVTTGIAAEEIGRGDFNLTYSVMLNGLIGEIINNHAREELKQEWLPKIASGDAIVGIAITEPSAGTDAGGIKTTAVHKGNVFVLNGEKSGISVATVGDAFIIFAKTDTELGNRGISAFIVPANLSGVECKGYEDMGNIPISRGSIYLNDVEVPEENLIGMENKGFAQVMNGFDLSRLLIGLQCVGAAFQSIDETIEHVKNRHSFGKPLATYQGVQFPIVTHYTQLELVKWQAYRGLWLRDQGLRHSKESASVKWLGPKYSVEAIHECLLLNGHYAYTKEMPLEQRLRDVIGLEIGDGTAQANQMVIAKDIIGKEFRSY	ATGCTAAAAGAATTTGCGAAGGAGGAGCTGCTTCCCAATTATACAAAATGGGATAGAGAGGGGATTACGCCAAGACATTTATGGAAGAAGCTTGGTGAGTTAGGTGTCAATGGGCTGCGAATTCCGGAAGAGTATGGTGGAACCGGTGCAGATTGCGTGACAACTGGAATAGCTGCCGAAGAAATTGGACGAGGTGATTTCAACCTTACTTATTCTGTCATGTTGAATGGATTAATTGGAGAAATTATTAATAATCATGCACGTGAAGAGCTAAAACAGGAATGGCTGCCAAAGATAGCTAGCGGAGATGCAATCGTGGGCATTGCCATTACAGAGCCTTCAGCCGGAACAGATGCCGGTGGGATTAAGACAACGGCTGTACATAAAGGAAATGTGTTT…
NODE_13_length_144531_cov_21.8571	0_12_64	KPCBJCEI_02907	copZ_1	Copper chaperone CopZ	Copper(I) chaperone CopZ	MENVVLTVKGMSCGHCINSIEGNVGKLNGVHFVKVYLNEEKVEVSYNSKMVSLKGITDVIEDQGYDIQLY	ATGGAGAATGTAGTATTAACAGTGAAAGGAATGTCATGTGGGCATTGTATAAATTCAATTGAGGGAAATGTAGGAAAATTAAATGGTGTTCATTTTGTAAAAGTTTACTTAAATGAAGAAAAAGTAGAGGTATCATATAATTCAAAAATGGTTTCTTTAAAGGGAATTACTGACGTTATAGAAGATCAAGGTTATGATATACAATTATATTAA
NODE_13_length_144531_cov_21.8571	0_12_65	KPCBJCEI_02908	copZ_2	Copper chaperone CopZ	hypothetical protein	MENVILAVKGMSCGHCIHSIEGNVGKMKGVYFVKVHLNEEKVEVSFD	ATGGAGAATGTAATATTAGCAGTGAAAGGCATGTCCTGTGGGCATTGTATTCACTCAATTGAAGGGAACGTAGGAAAAATGAAGGGAGTTTATTTTGTTAAGGTTCACTTAAATGAAGAAAAAGTAGAGGTATCATTTGATTAG
NODE_13_length_144531_cov_21.8571	0_12_66	KPCBJCEI_02909	copA_1	Copper-exporting P-type ATPase	Lead%2C cadmium%2C zinc and mercury transporting ATPase (EC 3.6.3.3) (EC 3.6.3.5)%3B Copper-translocating P-type ATPase (EC 3.6.3.4)	MSDKKETTLQIAGMTCAACAVRIEKGLKKIDGVEDASVNFALEKSKVTFDPSKSSVNQLKDKVESLGYKVVSEKAEFDISGMTCAACANRIEKRLNKVDGIQNATVNFALESALVEYNPDEVSVTDMKDAIKKLGYRLEQKQETTGEKVDHRQKEIEKQTGKFIFSSILSIPLLWAMVSHFEFTSFIWLPEMFMNPWVQLALATPVQFLVGGQFYVGAFKALRNKSANMDVLVALGTSAAYFYSVYLSILSIGSEAHMVELYFETSAVLITLIILGKLFEAKAKGRSSEAIKKLMGLQAKTATVLRDGQEINLPIEEVIAGDIVYVKPGEKVPVDGEIFEGRSALDESMITGESIPVDKKAGDLVIGSTINKNGFLKVKATKVGKDTALAQIIKVVEEA…	ATGAGCGATAAAAAAGAAACAACACTTCAAATAGCTGGAATGACGTGTGCTGCCTGTGCAGTAAGAATAGAAAAAGGTCTCAAAAAAATAGATGGAGTAGAGGATGCAAGCGTGAATTTTGCTTTAGAAAAATCAAAAGTAACGTTTGACCCATCCAAATCAAGTGTTAACCAACTTAAAGATAAAGTGGAATCCTTAGGGTATAAAGTGGTTAGTGAAAAAGCGGAATTTGATATATCTGGTATGACATGCGCAGCATGTGCTAACAGGATTGAAAAACGTTTAAACAAAGTAGATGGAATACAAAATGCAACTGTAAACTTCGCCTTGGAATCAGCCCTTGTAGAATATAATCCTGATGAGGTTTCGGTCACGGATATGAAGGATGCCATTAAGAAA…
NODE_18_length_107065_cov_26.0745	0_17_26	KPCBJCEI_03534	cpnA_2	Cyclopentanol dehydrogenase	Oxidoreductase%2C short-chain dehydrogenase/reductase family	MRLQNKIAVITGGGSGIGKESARLFASEGAFVIITDIHAENGQGTVSEIKKAGGKAAFYEVDVTNPEAVQSAISQIIETYKKIDILFNNAGISNVGRVDEVEPDVWDRIMSVNVKGVYLPSKYTIPYMMEQKSGVVINMSSCAAEMGLVKRAAYSATKGAVLALTKAMQVDYAPYNIRVNALLPGTILTPFVEDYLKTSYDDPEVAIGTIKKRQLSGDLGRPGDVAKAALFLASDESAFMMGSPLYIDGGVVFGKNA	ATGAGACTGCAAAATAAAATCGCTGTCATCACTGGCGGGGGAAGCGGGATCGGAAAGGAATCAGCCCGTTTATTCGCTAGTGAAGGCGCATTTGTCATCATTACCGATATTCATGCAGAAAATGGGCAGGGCACTGTTTCTGAAATAAAGAAAGCTGGCGGGAAAGCGGCATTTTATGAGGTGGATGTAACGAATCCGGAAGCGGTTCAATCTGCAATCTCCCAAATCATCGAAACCTATAAGAAAATTGATATATTGTTCAACAATGCCGGAATCTCGAATGTGGGCAGGGTGGACGAAGTGGAACCGGATGTGTGGGACCGAATCATGAGCGTGAATGTGAAGGGGGTATATCTGCCTTCTAAATACACGATTCCTTATATGATGGAACAAAAAAGC…
NODE_57_length_9236_cov_15.2645	0_56_4	KPCBJCEI_05699	ybaK_2	Cys-tRNA(Pro)/Cys-tRNA(Cys) deacylase YbaK	Cys-tRNA(Pro) deacylase YbaK	MNGSCTIESERRKWVLDCYLKKYLSEGRKLAVSKTNAMRILDTNLIEYIITSYGLEDGEIDGVSVAQKLGREAGIVYKTLVVQGSSKEHYVFLVPVEAQLDLKKAAKTVKEKKIEMTAVKDIQKLTGYVRGGCSPIGMKKLFPTFIDKRSKSLETLIVSGGSIGTQIELQLENLVKVTKAHFADLLR	ATGAATGGTAGCTGTACAATTGAAAGTGAAAGAAGGAAATGGGTATTGGATTGCTATTTGAAAAAGTACTTAAGCGAGGGAAGAAAATTGGCAGTAAGTAAAACAAACGCAATGAGAATACTGGACACTAACCTTATAGAATATATTATCACCTCTTATGGTTTAGAGGATGGGGAAATTGACGGTGTTTCTGTTGCTCAAAAGCTAGGAAGAGAAGCTGGCATAGTATATAAAACGCTTGTGGTACAAGGCAGCAGTAAAGAACATTATGTTTTTTTAGTTCCAGTTGAAGCTCAGCTGGATTTAAAGAAAGCTGCTAAAACTGTTAAAGAAAAGAAAATTGAAATGACTGCGGTGAAGGATATTCAAAAATTAACAGGATATGTTCGCGGGGGATGC…
NODE_32_length_65170_cov_34.5189	0_31_9	KPCBJCEI_04673	vanY	D-alanyl-D-alanine carboxypeptidase	D-Ala-D-Ala dipeptidase/carboxypeptidase (EC 3.4.16.4)(EC 3.4.13.22) > VanXY-unclassified	MKKWGFLLLLVLCLSFAFVNKESSFQEVQRYEKSNNDQLGNRETSESFQTIEITKERVFQGNLLLVNNEYPIHKESIKSDVVNLFTHKELTKGYGLLDNEIKLSEDIAHEFSAMMAAAEKEGVRHFTINSGFRDFDEQSALYQEMGSDYALPAGYSEHNLGLSLDVGSTQMKMDVAPEGKWIGKNAWKYGFILRYPKDKTEVTGIQYEPWHIRYVGLPHSVIMEEKNFSLEEYLDFLKEQKSISTTIHGEKYEISYYPVTKDTTIHVPSNLHWEISGNNMDGVIVTVFPRTIHTNLKEVRTVK	ATGAAGAAGTGGGGATTTTTATTGTTGTTAGTATTATGTCTGAGTTTTGCATTTGTCAATAAAGAATCGTCTTTTCAAGAGGTTCAAAGATATGAAAAAAGTAACAATGATCAATTAGGTAATAGAGAGACCTCTGAAAGTTTCCAAACGATAGAAATTACAAAAGAACGGGTCTTTCAAGGAAATTTACTTTTGGTTAATAATGAATATCCGATTCACAAAGAGAGTATAAAATCAGATGTTGTAAATTTATTTACGCATAAAGAATTGACAAAGGGATACGGGTTGCTTGATAACGAAATTAAATTGTCAGAGGATATTGCACATGAATTTTCGGCGATGATGGCTGCTGCAGAAAAAGAGGGGGTTCGCCATTTTACAATTAATAGTGGCTTTCGA…
NODE_4_length_256017_cov_22.3745	0_3_206	KPCBJCEI_01350	dap_1	D-aminopeptidase	Beta-lactamase class C-like and penicillin binding proteins (PBPs) superfamily	MEDYNVTGLSIAAIDGGNIISTECFGLLEVETDKRVESNSIFSACSISKFLTSILVMKLTEQRILDLDENINEKLLSWKVPHNELNKNKKVTLRNLLSHQSGVIDPEGSFIDLNSRMENPTMVEILEGRTPYCKAPIEIKYEPGSTFQYSDAGFCIIQLLIEDVTGKPFKEVMNEHIFHPLNMENSIFELPTSEATKKYFSCGHNKRGELVNGKYPIYPYPAASGLWTTPTDLALLVIELMNALHGESKLKLSVCKAIEVINPQGCKEWTGLGVFLDKNEKGIEISSLGWGVGFQCMMVAYPYLETGLVIMINTDLGVHQLEGIIGEVYNAYPF	ATGGAAGATTATAATGTAACTGGATTAAGTATTGCAGCAATTGATGGTGGTAACATAATAAGTACAGAATGCTTCGGTTTACTTGAAGTGGAAACAGATAAAAGAGTGGAAAGTAATTCCATTTTTAGTGCTTGTTCAATCAGTAAATTTTTAACCTCAATTCTAGTGATGAAATTGACGGAACAAAGGATTCTTGATCTAGATGAAAATATTAATGAAAAACTTTTATCGTGGAAAGTTCCTCATAATGAACTAAATAAAAATAAGAAAGTTACCTTAAGAAATTTACTGAGTCACCAATCTGGTGTTATTGACCCCGAAGGAAGTTTTATTGATCTCAATTCGAGGATGGAAAATCCCACAATGGTCGAGATATTAGAAGGAAGAACACCCTATTGT…
NODE_13_length_144531_cov_21.8571	0_12_46	KPCBJCEI_02889	novR_1	Decarboxylase NovR	Ribulose-5-phosphate 4-epimerase and related epimerases and aldolases	MVTKNFKEPPTFSSVEEERKHTKQRLAAAFRLFSKFGFDEGVAGHFTARDPGEKDCFWVNPFGMHFSQIKASDLILVNHNGDVVEGERPVNRAAFTIHSQVHSARPDIIAAAHSHSVYGKTWSTLGRLLDPITQDACAFYKDHSVFDDYTGVVHDLEEGRRIGKALGPHKAVILRNHGLLTVGKTVDECAWWFITMERSCQAQLMAESVGNPVLIDEHHAERTSNYVGSPQTGWFQFQPLWSRIVKEQPDLLE	ATGGTAACAAAAAATTTTAAAGAACCACCGACTTTCAGTTCTGTTGAAGAAGAACGGAAACATACCAAACAACGTCTTGCAGCTGCTTTTCGCTTGTTCTCCAAATTTGGATTTGATGAAGGCGTAGCCGGTCATTTCACGGCAAGAGATCCGGGAGAAAAAGATTGTTTCTGGGTGAACCCGTTCGGCATGCACTTTAGCCAAATCAAGGCTTCTGATCTGATCCTGGTTAATCACAATGGTGATGTGGTAGAAGGGGAGAGGCCTGTTAATCGGGCAGCGTTCACTATTCACTCCCAAGTACATTCTGCACGTCCGGATATTATTGCTGCGGCCCATTCGCATTCCGTATACGGGAAAACGTGGTCGACCCTGGGACGTTTGCTCGACCCCATCACG…
NODE_15_length_139792_cov_30.3917	0_14_76	KPCBJCEI_03197	dppB_1	Dipeptide transport system permease protein DppB	Nickel ABC transporter%2C permease protein NikB2 (TC 3.A.1.5.3)	MVTLLIAICLISFLLIKNSPIDPIQAYIGADMLKVGPEQREKIAEYWGVDQPVMVQFLNWGSAVLTGDLGTSMIFRRPVMDIIGERFLNSLALMISAWILSGIIGFSMGVIAAMKKGTWIDRIIKWYCFTLASTPTFWVGLLILIVFGVWLRWFPIGMGVPAGVLAENVTMMDRIMHLILPAITLSIVGVANVALHTRQKLIDVLSSDYVLFARARGEQGFVLFWRHGLRNVALPAITLQFAAFSELFGGAVLAEQVFSYPGLGQATVEAGLRGDVPLLLGLVICSTIFVFAGNLLADLSYRLLDPRMREGRSYDSRPQKQK	ATGGTCACATTATTGATTGCCATTTGTTTAATTTCCTTTCTATTAATAAAAAACTCTCCGATTGATCCAATCCAAGCCTATATCGGAGCCGATATGTTGAAGGTGGGTCCTGAGCAACGGGAGAAGATAGCTGAATATTGGGGTGTGGACCAACCAGTCATGGTGCAATTCTTGAATTGGGGATCTGCGGTACTTACGGGTGATTTAGGAACTTCAATGATATTTCGCCGCCCGGTAATGGACATTATCGGTGAACGATTCTTAAATTCCCTGGCACTCATGATATCAGCCTGGATATTATCAGGGATAATTGGATTTTCCATGGGTGTTATAGCGGCCATGAAAAAAGGGACTTGGATCGATCGAATAATAAAATGGTACTGTTTCACTCTTGCTTCA…
NODE_15_length_139792_cov_30.3917	0_14_77	KPCBJCEI_03198	dppC_2	Dipeptide transport system permease protein DppC	Nickel ABC transporter%2C permease protein NikC2 (TC 3.A.1.5.3)	MIPGLKNKNKDNVKRFALNRKQRTLYMILILLAFLVLVIVGGIFIDEGRIETNLNERNDPPSLAHPFGTDWLGRDMFTRTVMGLSLSMGVGLIGAMGSASIALFLGMAAATMGKMADRLISWLIDLFLSVPHLVTLILIAFTLGGGFKGIVIGLTLTHWPSLARVIRAEVMQVRSAEYVQVSQKMGKSRWWIAFHHILPHVFPQLLIGFMLLFPHVILHEAAVTFIGLGLSPHEPAIGIILSESMKYLSSGMWWLAFFPGLCLLIIVRTFDQIGENIRLHLDPNRAHD	ATGATTCCAGGCCTCAAAAACAAAAATAAAGATAATGTTAAACGATTTGCTCTAAATCGAAAGCAGCGGACACTTTATATGATCCTAATCTTACTTGCTTTTTTAGTACTTGTCATAGTAGGTGGTATCTTTATTGATGAGGGGAGAATCGAGACGAATCTTAATGAGCGAAATGATCCCCCATCATTAGCTCATCCCTTTGGTACGGATTGGTTGGGTAGAGATATGTTTACACGTACGGTAATGGGACTTTCCTTAAGTATGGGGGTTGGATTGATTGGAGCGATGGGAAGCGCGTCAATTGCTCTATTCTTAGGGATGGCAGCTGCAACAATGGGAAAAATGGCGGATCGTCTCATTTCATGGCTCATCGACCTATTTCTGAGTGTACCGCATCTC…
NODE_27_length_77787_cov_13.8873	0_26_38	KPCBJCEI_04335	lig	DNA ligase	ATP-dependent DNA ligase (EC 6.5.1.1)	MLLHKTEQPFEDDDFITELKLDGIRLILSKFDNQIKLYTRHNNEVTTKFSELLQLDIPNGIILDGEIIVTDQQGKPDFEQVIFIVNN	ATGCTATTGCACAAAACAGAGCAACCCTTCGAGGACGATGATTTCATAACTGAGCTCAAGCTTGATGGAATTCGTTTGATTCTTTCTAAGTTTGATAATCAGATTAAATTGTATACTCGTCACAATAATGAAGTCACAACGAAATTTTCCGAACTGCTCCAGTTGGATATTCCGAATGGAATTATTCTTGATGGTGAAATAATTGTGACTGATCAACAAGGTAAGCCTGATTTTGAACAGGTTATCTTTATCGTAAACAACTAA
NODE_38_length_56094_cov_14.9618	0_37_19	KPCBJCEI_05064	topA_2	DNA topoisomerase 1	DNA topoisomerase III (EC 5.99.1.2)	MDRLGLGTPATRSSILKTLIDREYVKVEKTKLYPTEKGILLYDLTQNILLGSPEMTAKWEEYLKRIEAGEGSQKTFLNNINSFISKTLWI	ATGGATAGGTTAGGACTCGGTACCCCAGCAACTAGATCATCTATACTGAAAACGTTAATCGATAGAGAATATGTTAAAGTGGAAAAAACAAAGCTATATCCAACTGAAAAGGGTATTTTACTATATGATCTTACGCAGAATATTCTTTTAGGTAGTCCTGAAATGACAGCAAAATGGGAAGAATATTTGAAGAGAATTGAAGCAGGGGAAGGATCACAAAAAACCTTTTTAAATAATATTAATTCCTTCATTAGTAAAACATTATGGATTTGA
NODE_38_length_56094_cov_14.9618	0_37_18	KPCBJCEI_05063	topB_3	DNA topoisomerase 3	DNA topoisomerase III (EC 5.99.1.2)	LKTVILAEKPNQAKKYANALGTVKRGKGYFDIDSNIINWDVSIICGVGHLVELSSMDRYGEQYKKWNMNNLPFQPSNMLYDVSGKTRDQFVNAKKQLEEADLIIVATDPDREGENIAYSIFSMCSKIVRNTPKKRLWINSMVDKEVQRGFRNLKDSKETYNFYVEAQTRQISDYLVGMNFTQYFTLFAQSKGLSGIYSLGRVQTPCNSLIVQNDRDIKNFKEEIFYKLIGMATKYTNNDKVKFFSEKKYRTKDELASALYPFQLEAKIKTNILSVQKEIKTKKAPKLFNLGGIQSYSNKKWKYSLDKSLKIIQSLYQEGYLSYPRTDSDLITTNEGKKFYLHLV	TTGAAAACTGTCATTCTTGCAGAAAAACCAAATCAAGCGAAAAAATATGCGAATGCGCTGGGAACAGTAAAGAGAGGAAAAGGTTATTTTGATATTGACTCTAACATAATAAACTGGGACGTCAGTATTATCTGTGGTGTGGGCCATTTAGTTGAGTTATCAAGTATGGATAGATATGGTGAACAATATAAGAAATGGAACATGAATAATCTTCCTTTTCAGCCATCTAATATGCTATATGATGTTAGCGGAAAAACAAGAGATCAGTTTGTTAATGCAAAGAAGCAATTGGAAGAAGCTGATTTAATAATTGTGGCCACAGATCCAGACAGAGAGGGCGAAAACATAGCATACTCTATTTTCTCAATGTGTTCTAAGATAGTAAGAAATACACCTAAA…
NODE_43_length_41649_cov_24.5539	0_42_24	KPCBJCEI_05340	etfA_3	Electron transfer flavoprotein subunit alpha	Electron transfer flavoprotein%2C alpha subunit	MTKKVLVVGEVRDGQLRNVSFQAIAVGKEAAGGGEVVGVLLGDNIDHLANSLLQYGADRVVVVNHGDLKSYTTDAYQQALLQVIDAEKPEGLILGHTAIGKDLSPRIAMKLNAGLISDVIAVEKDGDEVVFTRPIYSGKAFEKKKVKEGLIFATIRPNNIAPLEKDETRTGEITSITVDIKDLRTVIKDVVRKASGGVDLSEAKVIVSGGRGVKNKEGFKPLQELADVLGGAVGASRGACDADYCDYSLQIGQTGKVVTPDLYFAVGISGAIQHLAGMSNSKVIVAINKDPEAPIFEVADYGIVGDLFEIVPILTEELKNVLNVKETV	ATGACAAAAAAAGTATTGGTAGTTGGCGAAGTTCGTGACGGGCAATTACGTAATGTATCATTTCAAGCAATCGCAGTAGGGAAAGAAGCAGCAGGGGGAGGAGAAGTGGTAGGTGTCCTCCTCGGCGATAATATTGACCATTTAGCAAACAGTTTACTGCAATATGGTGCGGACCGTGTCGTGGTCGTGAATCATGGGGACCTTAAGAGTTACACAACGGATGCTTATCAACAAGCGCTTCTTCAAGTGATCGACGCAGAAAAGCCGGAAGGCCTGATTCTCGGTCATACCGCAATAGGAAAAGACTTATCACCGCGTATCGCGATGAAGTTAAACGCGGGATTAATTTCAGATGTCATTGCCGTTGAAAAAGATGGAGATGAAGTAGTGTTTACACGA…
NODE_43_length_41649_cov_24.5539	0_42_23	KPCBJCEI_05339	etfB	Electron transfer flavoprotein subunit beta	Electron transfer flavoprotein%2C beta subunit	MNIFVIMKRTFDTEERVAISNGRIDEGGAEFIINPYDEYAIEEAIVLRDQHGGEVTVVTVGEEEAEKELRTALAMGADQAVLINSEDIEEIDQFTTASLLALYLKKQEYDIILGGNVAVDGGSGQIGPRLSESLGIPQVTTITNLGVANGKATIVRDVEGDEETVEVSLPVLVTAQQGLNEPRYPSLPGIMKAKKKPLEVVDLDDLDVDEDIVEAKTTTVQVFLPPAKQAGKVLDGDATEQVKELVSLLMSEAKVI	ATGAACATTTTTGTCATTATGAAGCGCACGTTTGATACCGAGGAAAGGGTTGCGATAAGCAATGGGCGAATTGATGAGGGTGGAGCTGAATTCATCATCAACCCTTATGATGAATATGCCATTGAGGAGGCCATTGTACTTCGCGACCAACATGGCGGTGAAGTAACGGTGGTAACCGTTGGGGAAGAAGAAGCGGAAAAAGAGCTTCGTACCGCTCTTGCGATGGGGGCTGATCAAGCGGTATTGATTAATAGTGAAGATATAGAAGAGATTGATCAATTTACAACAGCCTCTCTTCTTGCCTTGTATTTAAAAAAGCAGGAATATGACATCATTCTTGGAGGAAACGTCGCGGTGGACGGCGGATCCGGCCAAATTGGGCCTCGTCTTTCAGAATCA…
NODE_46_length_35390_cov_24.5802	0_45_19	KPCBJCEI_05437	yheD_4	Endospore coat-associated protein YheD	hypothetical protein	MDIHKPFNDKMRKTLVLLNDPLVKDYIPVTDWFTERKAKKLIKTYPSLFIKPNKGRIGIGVMRLRRIGDSQYEVHYQDKAEKYETIAQGLAALKKKFNPSKKYLIQQGIDLATVLERPFDFRVVMHKFNGKWERSGWCAKISPPKMIVTNHAKGGIIISAEQALAANKSNFDYNKALNELNEVCHKICSVYDSHFSFCKVGLDMAIDKNGHIWFIEANTSPDQAMFRKLGDQRIYKEIKSKDLQIRRISKKILKDLNHNSE	ATGGATATTCATAAACCATTTAACGATAAAATGAGAAAAACCTTAGTATTGCTCAATGATCCCCTAGTTAAGGATTATATTCCGGTGACGGATTGGTTCACTGAACGAAAGGCAAAAAAATTGATAAAAACCTATCCCAGTCTGTTTATTAAACCCAATAAAGGAAGAATAGGTATAGGCGTTATGCGTTTAAGAAGGATAGGAGACTCTCAGTATGAAGTTCACTATCAAGATAAGGCAGAAAAATATGAGACAATAGCTCAAGGATTAGCAGCTTTGAAAAAAAAGTTTAATCCATCAAAAAAGTATCTTATTCAACAGGGCATTGATCTTGCCACCGTTCTCGAACGTCCGTTTGATTTTCGAGTTGTCATGCATAAATTCAATGGAAAGTGGGAA…
NODE_46_length_35390_cov_24.5802	0_45_20	KPCBJCEI_05438	yheD_5	Endospore coat-associated protein YheD	hypothetical protein	MENVRVYGRAKQLSTLKRPIIGVFIPHPIIKALNKQKDTLKSYPRILQLAKSSKKAGVTLFFFSFKNFDFKQKLIFGTYFDKDSKKWKQTYYPLPDILYNRGAGGGASKFIAEHILDILDEHQVIKLNSKSYFDKWEVYQDLSQIPEVSKYLPYSVMYKEDSDLQRFLKQNNEVYLKGVRGGRGKWIFRIRKQPNGHFEYGYHGNNMVIAEEKKWDNLVQKIHKFYGKREFIIQKAINLLTLQDSIVDFRAELQRDGKGELKIIGVAARIGKSKSPITIHSSAYPIEYFFKEFLHYSEEKVNELMESINEFLITIYHALEKVYGQFGEIGIDFGIDQTGEIWFIEPNSKSAKVSLMKAYDKKTFKKSCLNPLLFSKYLYEKRKEEMSEKMLN	ATGGAAAATGTCAGAGTATACGGGAGGGCAAAACAATTGAGTACTTTAAAACGGCCTATTATTGGTGTCTTCATTCCCCATCCAATCATCAAAGCTTTAAATAAACAAAAAGATACATTGAAAAGCTATCCACGAATTTTACAACTTGCAAAATCAAGTAAAAAAGCAGGTGTGACCCTATTTTTTTTCTCATTTAAAAACTTTGATTTTAAGCAGAAGTTAATCTTTGGTACATATTTTGATAAAGATTCGAAGAAATGGAAACAAACATATTACCCTTTACCTGATATTCTCTATAATCGCGGTGCAGGCGGAGGGGCAAGTAAATTTATTGCAGAACATATATTAGATATACTTGATGAACATCAGGTGATAAAGCTTAATTCAAAATCATACTTT…
NODE_12_length_146183_cov_42.199	0_11_32	KPCBJCEI_02733		Epimerase family protein		LHVVITGGSGFVGQALTHLLTQKGHRVTILTRLPDHKSTSEFVHYVDWLSADHQPENELKDVDAMVNLAGESINSGRWIQSKKEAILNSRLTATKEVIRILRHLHPRPKVLVNASGVSYYGMSDFKTFNESSESDANDFLASVVKSWEKEGAMAKELGVRTVFARFGIILGQEGAFPRIVLPYKLGIGGTIGSGMQWISWVHIQDAVEMVYFAIINSEVDGPLNVTSPHPIRMSSYGQSIADVLHRPYWLHVPGVVVKLVLGEMSQLVLKGQRVLPQKALYHNYSFQFPNVQSALTDILG	TTGCATGTTGTTATAACGGGAGGAAGCGGGTTTGTAGGTCAAGCCTTGACTCACCTGTTGACTCAAAAAGGCCATCGAGTAACCATATTAACGCGTCTTCCTGATCATAAAAGTACAAGTGAATTCGTTCATTATGTTGATTGGCTTTCTGCAGATCATCAACCTGAAAACGAACTTAAGGATGTCGATGCGATGGTCAATTTAGCCGGGGAATCAATAAATAGCGGACGGTGGATCCAAAGTAAAAAGGAGGCTATTTTGAATAGCCGTCTTACAGCCACAAAAGAGGTCATTCGAATTTTGAGACATCTTCATCCAAGGCCAAAAGTTCTTGTTAACGCTTCAGGTGTAAGTTACTACGGGATGTCAGACTTCAAAACGTTTAATGAGTCCTCCGAA…
NODE_12_length_146183_cov_42.199	0_11_102	KPCBJCEI_02805	flaD	Flagellin D	Flagellin protein FlaA	MIINHNISALNTHRQLSSATNAQSKSMEKLASGMRINKAGDDAAGLAISEKMRGQIRGLDQASRNSQDAISLIQTAEGALNETTDILQRMRELANQSATATNTTNDRGEIQKEINSLTSEINRIGNTTEFNTQKLLNGDKNGAGSAEVVAVQGEYSIGVTDAEAGITIDDVVIAGATGDNVADLADKINADTTLNLKYLAADDNGKLKLTQLADAESASAPKVAGGNVTTTTAGVVGKAAKEADDSKSLKFQIGANENQSLTLDIADMRAKALGLTTTGTGDKLAVTDGTNNTTTEQALDVTTHESAAAAITKIQGAIDKVSAERSKLGANQNRLEHTINNLGTSSENLTAAESRVRDTDMAKTMMEQTKNSILAQASQAMLAQANQQPQGVLQLLR	ATGATTATCAATCACAATATCTCAGCTCTAAACACGCACCGTCAATTATCAAGTGCAACGAACGCTCAATCTAAATCAATGGAAAAACTAGCTTCTGGTATGCGTATCAATAAAGCTGGTGACGACGCAGCTGGTTTAGCAATCTCTGAAAAAATGCGTGGACAAATCCGCGGATTGGATCAAGCTTCCCGTAACTCACAAGATGCGATTTCTTTAATCCAAACTGCTGAAGGTGCATTAAATGAAACGACTGATATCCTTCAACGTATGCGTGAACTTGCCAACCAATCAGCAACAGCTACCAATACAACTAACGACCGCGGAGAGATTCAAAAAGAGATTAACTCTTTGACTTCTGAAATTAACCGAATCGGCAATACTACTGAGTTCAACACTCAA…
NODE_27_length_77787_cov_13.8873	0_26_41	KPCBJCEI_04338	tgnB_1	Flavin-dependent trigonelline monooxygenase oxygenase component	Putative oxidoreductase	MEQQRSSPFEFGIYSLGERIPNQDKETKSAEERISEIITMAKLADEAGLDVFGIGEHHRSDFVTSSYAMILAAIARETKQIKLTSTLSVISTADPVRVYEDFATLDLLSKGRTEIIVGRGAFLESFSLFGADLNNYNELFEEKLKLFLALQEEENISWSGRFRSSLENASISPRPYQQKLPLWIGVGGTPESAVRAGKLGVNMALGLLGGHPESVKYLSDLYWKAAREAGHDLDKLRISVTGHAYIADTGEKAIDEFYPHYMNYFGHFMKERGQRFFVTKESLYSQRAANQILAVGSAEELTEKILYQHEVFGHSRFMGQFDMGGQSLSRVEKAIDLLANKVAPIVRQALAK	ATGGAACAACAAAGATCATCTCCATTTGAATTCGGGATTTATTCATTAGGAGAAAGAATACCAAACCAAGATAAAGAGACTAAGTCTGCAGAAGAACGTATATCTGAAATAATAACAATGGCGAAGTTAGCTGATGAAGCAGGATTAGATGTGTTTGGCATCGGTGAACATCATCGTTCAGATTTTGTAACCTCTTCTTATGCAATGATATTAGCAGCCATTGCACGAGAAACGAAGCAGATTAAATTGACAAGTACATTATCTGTGATTAGCACTGCTGATCCAGTCCGTGTATATGAGGATTTTGCAACATTGGATTTATTGTCTAAAGGGCGAACAGAAATCATTGTAGGTCGTGGAGCCTTTTTAGAATCCTTTTCATTATTCGGTGCTGATTTA…
NODE_27_length_77787_cov_13.8873	0_26_49	KPCBJCEI_04346	azoR4_3	FMN-dependent NADH-azoreductase 4	FMN-dependent NADH-azoreductase (EC 1.7.1.6)	MSKVLFVKVNDRPLDQSVSAKMYDVFLQNYRVANGSDEIVELDLFKEGLPFYGNDAITGVYKRNQGFELTAEEEKAANLVEKYLDQFLSMDKIVFAFPLWNKTVPAPLTTYLSYLTQAGRMFNYTAEGPVGYAGDKKVMILNARGGDYSLDTMAPAEMAVNLVKNIINIWGIKNPEEVIIEGHNMYPERSKEIITTGLENVIRAASKF	ATGTCAAAGGTATTATTTGTTAAAGTAAACGATCGTCCATTGGACCAATCAGTAAGTGCAAAAATGTATGATGTATTTTTACAGAACTATAGGGTAGCAAATGGATCAGATGAGATTGTTGAATTAGATCTATTTAAAGAAGGTTTACCATTCTATGGAAACGACGCTATTACAGGTGTATATAAACGTAACCAAGGTTTTGAACTTACAGCTGAAGAAGAGAAAGCAGCTAATTTAGTTGAGAAATATTTAGATCAATTCCTTTCAATGGACAAAATTGTATTTGCATTTCCTTTATGGAATAAAACAGTGCCAGCACCACTAACTACGTATCTTTCATATCTGACACAAGCAGGAAGAATGTTTAATTACACTGCTGAGGGTCCTGTTGGATATGCT…
NODE_18_length_107065_cov_26.0745	0_17_23	KPCBJCEI_03531	garD_2	Galactarate dehydratase (L-threo-forming)	Altronate dehydratase (EC 4.2.1.7)	MGKLVYEQDITSIVMSDQDNVATSLKDVEEGETLLYVINGQKEAVEAKRSIPFGHKIAIKPIQRSAAVIKYGEVIGAATMDIEPGEHVHVHNIEGIRGRGDKAEGEQKQ	ATGGGCAAGCTAGTTTATGAACAGGACATTACAAGCATCGTCATGTCTGATCAGGATAATGTTGCGACATCATTGAAAGATGTAGAAGAAGGGGAAACATTACTCTATGTCATCAATGGTCAAAAAGAGGCAGTGGAAGCAAAGCGTTCGATTCCATTTGGGCATAAAATCGCAATCAAACCGATTCAGCGATCGGCGGCTGTCATCAAATATGGAGAAGTGATCGGTGCAGCGACGATGGATATCGAGCCTGGTGAACATGTCCATGTACATAATATTGAGGGAATCAGAGGAAGAGGTGATAAGGCGGAAGGGGAGCAAAAACAATGA
NODE_3_length_303550_cov_25.8402	0_2_38	KPCBJCEI_00865	guaD_1	Guanine deaminase	Guanine deaminase (EC 3.5.4.3)	MSHEEFMQLAIELAYDNTKNKKGKPFGALIVKNGEIVAKGVNDVLETHDPTAHAEMQAIRKACCTLGTADLSECELYASGEPCPMCLSAIYLAHFKNVYYAYTADEEEKIGLGTKYVYQQIALPMEERDIKLIKIDRNPQKNDPFALWKEITY	ATGAGTCACGAAGAATTCATGCAACTGGCAATAGAGTTAGCTTACGATAATACCAAAAACAAAAAGGGAAAGCCGTTTGGTGCACTCATCGTTAAAAATGGGGAGATTGTTGCAAAAGGAGTAAACGATGTTCTAGAAACACACGATCCAACTGCGCACGCGGAGATGCAGGCTATTCGTAAAGCTTGCTGCACCCTTGGCACTGCTGATCTTTCCGAATGTGAACTCTACGCAAGCGGGGAGCCTTGCCCCATGTGTTTAAGCGCCATTTACTTGGCACATTTTAAAAATGTTTACTATGCATATACTGCGGACGAGGAAGAAAAAATTGGGCTAGGAACGAAATACGTTTATCAGCAAATAGCTCTCCCAATGGAAGAGCGAGACATTAAATTAATT…
NODE_18_length_107065_cov_26.0745	0_17_18	KPCBJCEI_03526	degA_1	HTH-type transcriptional regulator DegA	Transcriptional regulator%2C LacI family	VTTIYDIAKKANVSTMTVSRVINNKGNISEKTREKVEAVIKELNYIPNSAAQSLNIKRTKLLSLIITDITNPFFTQVARGAADKANQMGYQLILCNTDEDYEKESEYIDALISKRVDGVIIAPTGDQSMKNLKKLIKNRVPFTLIDRQIQDVSCDRVLGDNYEGTKKLLQHLIDFGHERIAMVHGPLTISTSKERYQAYIETLKINDLTINHSFVIETHYKQEKQWNGIDGLMNVPPSERPTAIFAANNFIAIKIIKSLREKQIKVPEDIAVVCFDDLELFSDFDPFLTVSSQPAYDFGYLGTQLVIERVDEVGPADYRTINLKPELVIRKSSGAPIK	GTGACGACAATTTACGATATTGCGAAAAAAGCGAATGTATCAACGATGACTGTATCGAGAGTCATTAATAATAAAGGGAATATCAGTGAAAAGACAAGGGAAAAAGTTGAAGCGGTCATTAAAGAGCTTAACTATATACCGAATTCCGCTGCCCAAAGTTTGAATATTAAAAGAACGAAGCTGCTTTCATTAATCATAACCGATATCACGAACCCCTTTTTCACCCAGGTGGCGAGAGGGGCCGCGGATAAAGCCAATCAAATGGGATATCAGCTCATTTTATGCAATACCGATGAGGATTACGAAAAAGAGAGCGAATATATCGATGCATTGATTTCAAAACGGGTGGATGGCGTAATCATTGCACCAACAGGCGATCAATCGATGAAAAATTTAAAG…
NODE_3_length_303550_cov_25.8402	0_2_36	KPCBJCEI_00863	gltC_1	HTH-type transcriptional regulator GltC	Transcriptional regulator%2C LysR family	MDIRQLRYFIAMVEERKITAAAEKLHISQPPLSQHLKAMEDELGTKLLVRNRRNLEVTEAGKSLYKYALQMTQLMEEAKMEIKEIGNGVNGRLTIGINTFSVVELSKLLQQFHQKYPKVTYKIQQNESSQLCKLVRDRIVELAIIQLPLELDDFSVIHLNTEPFYFITSNNQKSFNHEVSLAEIQNYRLILPSTEGLGVHYMILEAFSRHQLRPNIVAECSDISLLLDLVESGFGASIVPETVIKKYKSHYLQASKVMVTELTSSTGIIWLKDYYLSGAAQNFINLLTETMFAPNKNLTAFPN	ATGGACATAAGACAACTGCGATATTTTATTGCGATGGTAGAAGAAAGAAAAATTACTGCTGCAGCTGAAAAGCTTCATATCTCCCAGCCTCCATTAAGCCAACACTTGAAAGCGATGGAAGATGAACTAGGAACTAAATTACTAGTGAGGAATAGGAGAAATTTAGAAGTTACTGAAGCGGGGAAATCTTTATATAAATATGCCTTACAAATGACTCAGTTAATGGAAGAAGCTAAAATGGAAATTAAGGAAATTGGAAATGGAGTAAACGGAAGACTTACGATAGGCATAAATACTTTTTCGGTAGTCGAATTATCAAAATTACTTCAACAATTCCACCAAAAATACCCTAAAGTTACCTATAAAATACAACAAAATGAATCGTCTCAACTTTGTAAA…
NODE_13_length_144531_cov_21.8571	0_12_40	KPCBJCEI_02883	hdfR	HTH-type transcriptional regulator HdfR	hypothetical protein	MHIEQLEYIVEISETGSFSVAAENLHVTQSGISKSIGKLEEELGIKIFNRSRSGALPTEEGKTVIEKAYEVIIKLQEFRKTAKIQSSQVLEDLKISVYPLLIESIFKSLSSFKEDNPHIQIEIKEAPSHIIIEKIKKKSVDIGLTYITKQIIEDEELDSEVLLNSKAKICVSKDSPLASKDYLTPQNLLNQSIILYDSKEMREEMHNFLKNYGKMNVLCVTNNVNLIRQFVAEGSVISATSDIFLRNNPYISSGKIIPIDLLQYSNTSISIGWVRLKERMITKSTKTFLKHLKDQFLIGNY	ATGCATATTGAGCAATTGGAATATATCGTAGAAATATCAGAAACCGGTTCATTTTCTGTTGCTGCAGAAAACCTTCATGTAACCCAATCCGGTATCAGTAAATCAATCGGAAAACTTGAAGAGGAATTAGGGATCAAAATATTTAACCGGTCACGGTCAGGGGCTTTGCCAACTGAGGAAGGAAAAACTGTAATTGAAAAAGCGTATGAGGTAATAATCAAACTTCAAGAATTCAGGAAAACAGCAAAAATACAATCGAGTCAAGTGCTTGAAGATCTGAAAATATCTGTATATCCACTTCTTATAGAATCTATATTTAAAAGCCTGTCGTCCTTTAAAGAGGACAACCCACACATCCAAATTGAAATAAAAGAAGCTCCTTCACATATCATTATTGAA…
NODE_13_length_144531_cov_21.8571	0_12_56	KPCBJCEI_02899	kipR_3	HTH-type transcriptional regulator KipR	hypothetical protein	MNQSVIKALKLLDFFLEEKKELTLSEIATKSDMPKPSAYRFLTSLEVCGFLIKTKNTEQDVRYRLGLKLLELGNIVSEQLDLRTIALPWMRELCADINEAVHLVILDGDEAVYIEKVESSQAVRLHTRVGKRSELYIGSGPKLLLAYLPETDRETLLEKMTFTKFTPYTIKNKEILYKEIEQIRCNGYSISKGEQDEETIGISYPVLDYTDKVVAALTVSGPNTRMQEKVEETIRKKTKETASQISHELGYIETDVL	ATGAACCAAAGTGTAATTAAAGCACTTAAGTTGCTGGATTTTTTTTTAGAAGAAAAAAAAGAGTTAACACTAAGTGAAATAGCAACAAAATCTGATATGCCAAAGCCATCAGCCTATCGATTCCTTACCTCTCTGGAGGTATGTGGTTTTTTGATAAAGACAAAGAATACCGAACAAGATGTTCGCTACCGTTTGGGTCTAAAGCTGCTTGAATTAGGTAATATAGTCTCAGAACAATTAGATTTACGTACCATTGCTTTGCCCTGGATGAGAGAACTTTGTGCTGACATTAATGAAGCTGTACATCTGGTTATACTCGATGGAGATGAAGCTGTATACATCGAAAAAGTAGAAAGCAGCCAAGCGGTACGGCTGCATACAAGGGTTGGGAAACGTTCT…
NODE_3_length_303550_cov_25.8402	0_2_299	KPCBJCEI_01126	sinR_1	HTH-type transcriptional regulator SinR	SinR%2C regulator of post-exponential-phase responses genes (competence and sporulation)	MIGYRVKSLREERKMSISELSARSGVAKSYISSLERNLQTNPTILVLEKIARILCIKVDALLNEQADNSIDEEWMEIMQDVMGSGISKEEMREFIQDRK	ATGATAGGTTACCGTGTTAAGTCGCTTAGGGAAGAAAGGAAAATGTCAATTAGTGAACTCTCCGCAAGATCCGGCGTTGCCAAATCCTATATAAGCTCACTGGAAAGAAACCTTCAAACAAACCCTACTATATTAGTTTTGGAAAAGATCGCTAGAATCCTTTGTATTAAGGTCGATGCTCTGTTGAATGAACAAGCAGACAATAGCATTGATGAAGAGTGGATGGAAATCATGCAGGATGTTATGGGATCAGGAATATCGAAAGAGGAAATGCGCGAATTTATTCAAGATAGAAAGTGA
NODE_28_length_74402_cov_24.9461	0_27_33	KPCBJCEI_04422	sutR_3	HTH-type transcriptional regulator SutR	Transcriptional regulator%2C Xre-family with cupin domain	MDQINKSISKNIKSVRQERNLSLEKTSELTGVSKTMLGQIERGESNPTVTTLWKIANGLRLSFSSLISQDRPSVTLIKKNEVVPVIENNGQYRVYPLVSFNPENQFEVFLITLEPGCEHKSEPHNAGVEEYIFVNEGTLEVEVNEKLYEVDCEDTMIFDADKPHIYRNNGNKIVKCSVLIHYPI	ATGGATCAAATTAATAAAAGTATCAGCAAAAATATAAAAAGTGTCCGGCAAGAAAGAAATTTAAGTTTAGAAAAAACATCTGAATTAACAGGTGTTAGCAAAACTATGTTAGGACAAATCGAAAGAGGCGAGTCGAATCCAACTGTAACAACTCTTTGGAAAATAGCTAATGGGTTACGATTATCATTCTCTTCACTAATTAGTCAAGATAGACCATCTGTTACTTTAATAAAAAAGAATGAAGTAGTGCCAGTTATTGAAAATAATGGACAATATCGTGTGTATCCACTTGTATCATTTAATCCAGAAAACCAGTTTGAAGTCTTTTTAATAACCCTAGAACCAGGATGTGAGCATAAATCAGAACCGCATAATGCAGGTGTTGAAGAATACATTTTT…
NODE_43_length_41649_cov_24.5539	0_42_10	KPCBJCEI_05326	sutR_4	HTH-type transcriptional regulator SutR	hypothetical protein	MEKKSLSIQIGQRLRFYRQQRQLSLDDLASLTGVSKPMLGQIERGSSNPTVAILWKIAAGLQIPFGSFLVRNPSIKILREEEQPKFQEYNDLFEAHNTFASPGVPFETYRIRLLPGCTHLSSPIEGLKSITVHSGTLTIEISGESCTLQKGDAISFSPATNQVYQNLGDEVCECNQVIFYTIH	ATGGAAAAAAAATCTTTATCAATTCAAATTGGTCAACGTTTACGTTTTTATCGCCAACAACGTCAATTATCCTTGGACGACCTTGCTAGTCTGACTGGTGTTAGTAAACCTATGCTCGGGCAAATTGAACGGGGCAGCTCCAATCCAACTGTGGCTATACTGTGGAAAATAGCTGCTGGACTACAAATTCCATTCGGTTCATTTCTTGTAAGAAATCCTTCTATTAAAATTCTTCGAGAAGAGGAACAACCAAAGTTTCAAGAATATAACGACCTTTTTGAAGCTCATAATACATTTGCCTCACCAGGTGTGCCGTTTGAAACATATCGTATTCGCTTGCTACCAGGCTGTACACATTTGTCCTCTCCTATAGAGGGACTAAAATCTATAACAGTCCAT…
NODE_18_length_107065_cov_26.0745	0_17_28	KPCBJCEI_03536	fucU	L-fucose mutarotase	L-fucose mutarotase (EC 5.1.3.29)	MLKGIPPILSPELMKIMMEMGHGDEIVLADGNYPAASHSNRIINGHGHGVADFLQAILAFFPLDTYVTHPVILMNPVEGDEKSPVIWKSYEDIIKKSNHIPINIGKLERMDFYERSKAAYAIIATSERAQYANLILKKGVL	ATGCTTAAAGGAATTCCGCCCATACTTTCTCCTGAATTGATGAAGATCATGATGGAGATGGGGCACGGTGATGAAATCGTACTTGCAGACGGGAATTACCCGGCTGCAAGTCATTCAAACCGGATCATCAACGGTCATGGACATGGTGTGGCCGACTTCCTGCAAGCGATATTGGCGTTTTTTCCACTCGATACGTATGTCACACATCCCGTCATACTGATGAACCCTGTGGAAGGCGATGAAAAAAGCCCTGTAATCTGGAAGAGTTATGAAGATATAATAAAAAAATCGAACCATATCCCCATCAACATCGGAAAACTGGAACGAATGGACTTTTACGAACGAAGTAAAGCGGCCTATGCCATTATCGCAACAAGTGAACGGGCACAATATGCGAAT…
NODE_13_length_144531_cov_21.8571	0_12_45	KPCBJCEI_02888		Lactate 2-monooxygenase	L-lactate dehydrogenase (EC 1.1.2.3)	LGAEFGDTSLTWEDLKFLRDHTKLPILLKGILHPGDAEVALNYGVDGLIVSNHGGRQVDGAIAALDALPKVCDVAQGKVSVLFDSGIRRGADIVKALALGASTVLLGRSYA	TTGGGCGCAGAATTTGGAGATACCAGTCTGACATGGGAAGACTTAAAGTTTCTCCGTGATCACACGAAATTACCAATCTTGTTGAAAGGAATTCTTCACCCTGGAGACGCAGAAGTGGCGTTAAACTACGGCGTGGACGGTTTAATCGTATCTAACCATGGTGGGAGGCAGGTGGATGGGGCGATAGCGGCACTAGATGCGCTGCCAAAAGTGTGTGACGTTGCCCAGGGAAAAGTTTCTGTACTATTTGACAGTGGCATTAGACGCGGTGCAGATATAGTAAAGGCATTGGCTCTGGGGGCGTCTACTGTTCTCCTGGGAAGATCTTATGCCTAA
NODE_13_length_144531_cov_21.8571	0_12_57	KPCBJCEI_02900	dapL_1	LL-diaminopimelate aminotransferase	Aspartate aminotransferase (EC 2.6.1.1)	MFIKPKRVKNVPPYLFNEINKKKQNLIEQGVEIIDLGIGCPDLPTPQHIVDRLIEEMKDPDNFKYPGYSGCLEFRKAVAQFYKDRFNVDLDPETEILALIGSKEGISHFITASIDPGDVVLLPDPGYPTYRTATYLANGIPYSMALLKENGYLPDFTSIPLQEVEKAKLMFLNYPGNPTAATADLAFFQGAVDFARRNQMVVAHDAAYQMVTFNGYTAPSILQVEGAKEIAVEFGSLSKTYSMTGWRIGYAVGNKEALQSLSVVKSNMDTSQFLPIQKAAATALVSEQYCVEDYNQIYIERMEGMLAALREIGIESDTPKGSFFIWASVPKGYTSSEFATKLLEEAGVIVTPGGAFGEYGEGYFRISLSVPTERLYEAIHRIKTKVTITD	ATGTTTATAAAACCGAAGCGTGTTAAGAATGTCCCCCCTTATTTGTTTAATGAGATTAATAAAAAGAAACAAAATTTAATTGAGCAAGGAGTAGAAATAATTGATTTAGGCATTGGATGTCCAGATCTGCCTACTCCACAGCACATTGTAGATCGATTAATTGAGGAAATGAAAGACCCGGATAATTTTAAATATCCTGGATACAGTGGTTGTCTAGAATTCCGAAAAGCGGTGGCCCAATTTTATAAAGATCGTTTTAATGTTGACTTGGACCCAGAGACGGAAATTCTTGCACTAATCGGTTCAAAAGAGGGAATCTCTCATTTTATTACTGCATCAATTGATCCAGGGGATGTTGTATTGCTTCCAGACCCGGGATATCCCACATATCGAACGGCT…
NODE_43_length_41649_cov_24.5539	0_42_16	KPCBJCEI_05332	fadK_2	Medium-chain fatty-acid--CoA ligase	Acetoacetyl-CoA synthetase (EC 6.2.1.16) / Long-chain-fatty-acid--CoA ligase (EC 6.2.1.3)	LILDTILSQGYIEKYQSIWPNRTILDYLNDAIAKNPKKIAIVDKKGRYTYGELGKLVDRVALGLLEIGLGKGDVISFQLPNWNEFIILHYAATRIGAISNPLVPIYRDREIGYMVSMAESKMIVVPDSFRGFNYPAMIERLSHQWPGLEHVYVIGKNVPKGMKAFTDLLEEPWEEWKDAAVLDEISHDPNDVTEIIFTSGTTGNPKGVLHTHNTLCVSTNYWIDGLGLTSDDVLFMASTFAHQTGIGYGVRLPTHFAGTGVYQEVWDAREFIEWIEKEKITITAGATPFLQDTIQIEGIENYNISSLRTFVTLGAPIPRQLVKEASEKVSFKILSGWGQTENGLVTLTRLDDSEEKLAGTDGVPFPGMELKVVNSEGEICAPNEEGDLLARGPAMFVGY…	TTGATACTGGATACGATTTTGAGTCAAGGATATATAGAGAAGTATCAATCTATATGGCCAAATCGAACGATTTTAGATTACTTGAATGATGCCATAGCGAAAAATCCAAAAAAGATAGCCATTGTCGATAAGAAGGGCCGTTATACCTATGGGGAACTCGGCAAGCTAGTCGATCGAGTCGCTTTGGGTTTGCTTGAAATAGGTTTGGGAAAGGGAGATGTCATTTCCTTTCAACTGCCTAACTGGAATGAGTTCATTATCCTTCATTATGCGGCGACTAGAATAGGTGCCATCAGTAATCCTTTAGTCCCGATTTATCGCGATCGGGAAATAGGATATATGGTGAGCATGGCGGAATCTAAAATGATTGTTGTTCCAGATAGTTTCCGAGGATTTAAT…
NODE_28_length_74402_cov_24.9461	0_27_28	KPCBJCEI_04417	bmrR_2	Multidrug-efflux transporter 1 regulator	Transcriptional regulator%2C MerR family	MTYLSIGDMSKLNNVSIQTLRYYDKIGLFKPEYINPDNHYRYYSVRQIFYLDIIKYLKHIGTPLEEIRQMIALPPESMYEFLEKQELTIEEQIKKLENIQHLLNHYKSQLHEQILLNNQELGVVYTRKIDERNVLKVDCQNVVTPLDQPDIYFRELADALEKEGTVVDLQYGCIYPLKHYESTEKIHYSSLYTHITKTDLNPSGVYVDSIPKGTYMCIAFKWSKADYYGHFSKLKKAYYTSGFPMKNNVNEVSLPNNYATSNDEDFITELQIHID	ATGACATATTTATCAATAGGCGACATGTCAAAGTTAAATAATGTATCAATTCAAACTCTTCGTTATTATGATAAAATCGGCCTTTTTAAACCAGAATACATTAATCCCGATAATCATTATCGTTATTATAGTGTTAGACAAATTTTTTATTTAGATATTATCAAATACTTGAAACACATCGGTACGCCACTTGAGGAAATTCGCCAAATGATCGCACTGCCTCCTGAATCAATGTATGAGTTCCTAGAAAAGCAGGAATTGACTATAGAAGAACAAATCAAAAAACTAGAAAATATTCAACATTTGCTAAATCACTACAAAAGCCAGCTTCACGAGCAAATACTTCTAAACAATCAGGAACTCGGTGTCGTCTATACCCGTAAAATAGATGAGCGCAAC…
NODE_13_length_144531_cov_21.8571	0_12_47	KPCBJCEI_02890		N-acetyldiaminopimelate deacetylase	N-acyl-L-amino acid amidohydrolase (EC 3.5.1.14)	MVINNWHQKLEDLYDQMVEWRRYFHQYPELSFEEVETPKLIAKILTDLGIEVRTSVGGRGVVGIIRGGNPGKTVALRADFDALPIQDEKDVPYKSKVPGVMHACGHDGHTATLLGVAKVLSEVREELSGNVVLIHQHAEEKAPGGAVEMIADGCLEGVDAIFGYHLASPAPLGFVGTRKGPVMAAADSFEVTIYGKGGHGSAPHETVDSIIVATQVINQLQLLVSRQVDPIKTAVLSVGSFHAGVANNVISDKAHFTGTVRSFDPEVRDYLEREFKTIVEGVCTALHAKAEIRYERGYSPVVNHDKETDLFFKVAKDLLGADKVAEMPPITGGEDFGAYLEHVPGAFFHVGAANPDGREMFTHHHPKFDIDERALVIAGKTMLSLTYHYLNEHQKTFLD…	ATGGTAATAAATAACTGGCATCAAAAATTAGAAGACTTGTACGATCAAATGGTGGAATGGAGAAGGTATTTCCACCAATATCCTGAGCTTTCTTTTGAGGAGGTAGAGACACCAAAACTTATCGCGAAAATTCTTACTGATTTAGGAATTGAGGTAAGAACTAGTGTGGGCGGCCGCGGCGTTGTCGGCATCATTCGAGGGGGGAATCCTGGGAAAACAGTGGCGCTAAGAGCGGATTTTGATGCCCTGCCGATACAGGATGAAAAGGATGTACCTTATAAATCTAAAGTTCCCGGTGTCATGCATGCCTGCGGACATGATGGGCATACAGCTACACTGCTTGGTGTTGCTAAGGTATTAAGTGAGGTTCGGGAAGAATTGTCTGGAAATGTCGTTTTA…
NODE_7_length_193726_cov_31.1487	0_6_152	KPCBJCEI_01999	ylmB_1	N-formyl-4-amino-5-aminomethyl-2-methylpyrimidine deformylase	Uncharacterized metallohydrolase YodQ	LQLIKEQIQTWLKEHYEEGTELLQRLVQSPSISKNEAKAQSIITEVLSNMGLKVDAWEPCGEELTESPYFCSSRDDFTGSPNVVGVLPGTGGGRSIILNGHIDVVPEGDHEQWTDDPYSGAIKEGKMYGRGVTDMKGGLVSFLLALQAILQLDIKLRGDVIFQSVIEEESGGTGTLSTILKGYKADAALITEPTNMRVFPKQQGSMWFRIFVKGRSAHGGTRYEGVSAFDKAMVLAEQIRALEFNRNQRINDPLYEQTPIPIPINIGVFSGGNWPSSVPDLLKIEGRMGVAPNEKIEDAQHEMEECLQQLSVLDPWFKENPPVLEWFGARWLPGEIDLEHDLMNTLVHQYRETTGEEPVIEASPWGTDGGLLTEVGKIPTVVFGPGTTEMAHFPDEYIE…	TTGCAGTTAATCAAAGAACAAATTCAAACATGGTTAAAAGAGCATTATGAAGAAGGTACAGAATTATTACAACGACTTGTACAATCTCCTAGTATTTCTAAAAATGAGGCAAAAGCGCAATCAATAATCACTGAAGTATTATCGAATATGGGGTTAAAGGTGGATGCCTGGGAGCCATGTGGAGAAGAATTAACCGAAAGTCCCTACTTTTGCTCGTCAAGGGATGATTTTACAGGAAGTCCTAATGTTGTAGGTGTTCTACCCGGAACAGGCGGTGGCCGTTCCATAATCTTAAACGGACATATTGATGTTGTCCCTGAGGGTGATCATGAACAATGGACAGATGATCCCTATAGTGGAGCGATTAAGGAAGGAAAAATGTATGGTCGTGGTGTTACG…
NODE_13_length_144531_cov_21.8571	0_12_49	KPCBJCEI_02892	nfdA_5	N-substituted formamide deformylase	Exoenzymes regulatory protein AepA precursor	MFADVVFVNGQVISVDSDNRILEAVAVKRNRIEAVGTNEEIKHWIGERTKVIDLQGRSLLPGFIDSHLHLIGYGRTRLAINCKDASIQSNVDIIGKLQRKAVSTPAGSWIVATGYNERAMLEGRYLTRHELDDEVSTEHPILIIRTCGHIMIANSKALELAGVNEQSVDPEGGVFGRDESRRLNGLLVEAAMDPVKHAMNPTEQDLARAAEIASRDFVSLGITTIHDAGGFEPVNMRILQQSVRSGRLKVRVYAMVVHEPNFNRMRQTCLSTGLGDERFRIGPAKIFIDGASSVPTLATRQPYETNPEDSGILYYTQENMNDALIAAHRDGYQITAHAQGDWAIEMLLNTFEEALRQYPRDNHRHRIEHAGLAMPDLIERMAKLGIVTVPNPNFFTEFG…	ATGTTTGCTGATGTTGTATTTGTAAATGGACAAGTCATTTCCGTCGATTCAGACAATCGGATCCTAGAAGCAGTTGCCGTTAAACGTAACCGAATTGAAGCTGTCGGGACGAACGAGGAAATCAAACATTGGATCGGAGAGCGGACCAAGGTGATCGATTTACAAGGTAGGAGTCTTTTGCCCGGATTTATCGATTCGCATTTGCATCTGATCGGTTATGGAAGAACAAGGTTGGCGATTAATTGCAAAGACGCTTCTATCCAATCGAATGTAGATATTATCGGTAAATTGCAAAGGAAGGCGGTGTCTACTCCTGCGGGAAGTTGGATCGTAGCAACAGGCTACAACGAAAGGGCTATGTTAGAAGGACGGTATTTGACCCGCCATGAGCTGGATGAT…
NODE_20_length_96492_cov_21.3342	0_19_63	KPCBJCEI_03783	nfdA_6	N-substituted formamide deformylase	Methylthioadenosine deaminase (EC 3.5.4.31)	MGSVQPSIKTEIERKIKMNSQMNPAQPADIVLSGNFVFSGLGEKPKKASVAIKGNKIFAVGSEKEMVPLIGKKTKTYKFDNELIMAGFNDFHIHLTLGSLYEHYPDLSSATSEEEAVDLLKQHYEKSDNKKNQWILGFRWYHLFWEKTELPHRLSLDKVFPNQPVCLLNADAHGAWLNSKGLEVLGINRETPDPPFGKIIRDENGEPTGVLDETALGLAKRAFEIPYEQRVRVFQSFLKMAAKYGVTSVGDMFPVPGFDMGDLEIYELFEKKGELSVRIDFLSTLTGEFDYVKKLRDKYCSEKLNFSGLKQFLDGVPATYTAYLLGPYNDNPNTIGETLMPPEIVKEWITNADKEGFRIRLHACGDGAIRLALDSYEAARKNNGIRDSRHTIEHVETVS…	ATGGGGAGCGTTCAACCATCCATAAAAACAGAAATTGAAAGGAAGATTAAAATGAATAGTCAAATGAACCCCGCTCAACCAGCTGATATTGTTCTTTCAGGTAATTTTGTTTTCTCTGGATTAGGGGAGAAGCCGAAGAAAGCTTCAGTTGCTATTAAAGGAAATAAAATATTTGCTGTTGGCAGTGAAAAAGAAATGGTACCGCTTATCGGAAAAAAAACAAAAACTTATAAATTTGACAATGAGTTAATAATGGCGGGCTTTAATGATTTCCATATTCATTTAACACTAGGTAGTTTATATGAGCATTATCCTGATCTAAGCAGCGCAACCTCAGAGGAAGAAGCAGTCGATTTATTAAAACAACACTATGAAAAAAGCGATAATAAGAAGAATCAA…
NODE_15_length_139792_cov_30.3917	0_14_79	KPCBJCEI_03200	nikE_2	Nickel import system ATP-binding protein NikE	Nickel ABC transporter%2C ATP-binding protein NikE2 (TC 3.A.1.5.3)	MQLEARDIGFRYGDGPWLFQGVNLTLKPGEVVGIKGPSGQGKTTFCRILAGFETPIEGEVLLNGASLPLNGYHPVQMVLQHPEKAINPKWKMHKILNEGYQPDKALLELLGIEQEWLARWPNELSGGELQRFCVARALGPDTRFLIADEMTTMLDAITQAQIWQALIEIAKKREMGIIVVTHETRLMQRLCQRVLDFNDFSGDKNKK	ATGCAACTTGAAGCAAGAGATATCGGATTTCGATATGGAGATGGACCATGGTTGTTCCAAGGAGTCAATTTGACGCTAAAACCAGGGGAAGTCGTGGGTATCAAGGGCCCCAGTGGACAAGGGAAAACAACCTTTTGCCGGATATTGGCGGGTTTTGAAACACCTATTGAGGGAGAGGTACTCTTAAATGGAGCATCATTGCCACTGAACGGATATCATCCTGTTCAAATGGTCCTTCAGCATCCAGAGAAGGCAATCAATCCTAAATGGAAGATGCATAAGATTCTTAATGAAGGATATCAACCTGATAAAGCGTTGTTAGAATTACTGGGGATTGAGCAGGAATGGCTAGCACGCTGGCCTAACGAACTATCTGGAGGAGAGCTGCAACGATTTTGT…
NODE_28_length_74402_cov_24.9461	0_27_32	KPCBJCEI_04421	cysK1	O-acetylserine sulfhydrylase	Pyridoxal-5'-phosphate-dependent enzyme beta superfamily (fold type II)	MKKGKLSMENRSILSGVHQVIGNTPMVHLSRITEGLDGNIFAKLEYLNPGFSKKDRIGLQIIEEAEKAGLLKPNQTVVELTSGNTGTGLAIVCGVKGYKFVAVMSKGNSLERARMMEALGAEVVLVDQVPGSPVGQVSGKDLAKVEEVAEQITKERNAFRADQFNHIGNIHAHEYHTGEEMWRQTNGEIDVFLDFAGSGGTFTGCAKTLKKYKPDIRCYLVEPDSAPFYSGKPVMNPNHKIQGGGYLMNLPLLDKNLVTNYIHITDEEATQVARDLAKKEGIFAGFSSGANVAAALKLLKQEEKGANIVLTINDSGLKYLSTDLYK	ATGAAAAAGGGGAAATTGTCTATGGAAAACCGTTCTATACTTTCAGGTGTTCATCAAGTTATTGGTAACACTCCCATGGTTCACCTATCTAGAATTACAGAAGGTCTTGATGGAAATATTTTTGCTAAACTTGAATATTTAAATCCTGGTTTTAGCAAAAAAGATAGAATTGGTTTACAGATAATTGAAGAGGCTGAAAAGGCAGGATTACTCAAGCCTAATCAAACTGTTGTGGAACTGACAAGTGGCAATACTGGTACAGGACTGGCTATTGTATGTGGAGTGAAAGGTTATAAATTTGTAGCTGTAATGTCTAAGGGAAATTCCTTAGAAAGAGCAAGAATGATGGAAGCACTGGGAGCAGAGGTTGTATTAGTAGACCAAGTCCCTGGTTCACCG…
NODE_48_length_29955_cov_30.4719	0_47_16	KPCBJCEI_05503	wecH	O-acetyltransferase WecH	hypothetical protein	MGEGLNKKTRYFYELNFIRAIACLCVVMVHVSAKNYHLNDQNFNWLTLFLNQVARYGTPCFAILSGFLLYNQAIKKGFNFKKFVTSRFTKIVIPFLIWSFLYLLVRQYKFPWSEGGVSIKDFLLLFSLGDSYYHLYFIVVVIQFYLLFPILQLAKTKNSMLALTIIALFINYYFMRQPFDTGNETFNLLIQDRSSIFKWIFYFIFGGLLVYFWEPLVKWVEKNVNFSILLGVISICFVTYEYNTFGFFSSTRIANLFHMPLFLVVLIGVYYVMERWKKIRNYIMELGNLSMGIYLVHPMVLYVIQNHIPELLTQTRWIPLAFLITVLSSILLVKIINKIPFGQFVVTVASPKKVKYQEVQRKAS	ATGGGGGAAGGGTTAAATAAAAAAACTCGATATTTTTACGAGTTGAATTTTATACGTGCTATTGCTTGTTTATGTGTTGTGATGGTTCATGTCTCAGCAAAAAATTATCATTTAAATGATCAGAACTTCAATTGGCTGACACTATTTTTAAATCAAGTTGCAAGATATGGTACACCATGCTTTGCAATCTTGAGTGGTTTTCTGTTATACAATCAAGCAATTAAAAAGGGATTTAATTTTAAAAAGTTTGTTACATCTAGATTTACCAAAATTGTTATCCCATTTCTTATATGGAGTTTTCTTTATTTACTTGTTAGACAATATAAGTTCCCTTGGTCTGAGGGAGGAGTCAGTATAAAAGATTTTTTATTACTTTTCTCACTTGGTGATAGTTATTAT…
NODE_15_length_139792_cov_30.3917	0_14_78	KPCBJCEI_03199	oppD_2	Oligopeptide transport ATP-binding protein OppD	Nickel ABC transporter%2C ATP-binding protein NikD2 (TC 3.A.1.5.3)	MPILEVENLSVSFKQYNGFKKQNHKVISSLNVTLEAGEVLAVVGASGSGKSLLAHAILGILPRNASISGRIKYAGEDLTTARQTALRGKEIALVPQSVNFLDPLMRVGNQVRTSVKSGDAVSVQREVFERYHLRPEVEDMYPFQLSGGMARRTLLSTAMVSGAKVIIADEPTPGLDPVVIMEALNNFREVADNGCAVMLITHDIESTLNIADKIAVFYSGTTVEIAPAENFTGQGEELRHPYSKALWRALPQNDFTPIPGAQPHPSSLPAGCLFAPRCEMATPVCRQEQPEMRGLRGGMVRCFHAT	ATGCCTATTCTTGAAGTAGAAAATTTATCAGTATCCTTTAAGCAATATAATGGATTTAAAAAGCAAAATCATAAAGTTATATCAAGTTTAAATGTCACTCTTGAGGCAGGTGAGGTTCTTGCCGTTGTAGGAGCAAGTGGATCGGGGAAAAGTCTGCTCGCACATGCCATTTTAGGGATATTGCCAAGAAATGCGAGTATTAGTGGACGGATTAAATATGCAGGAGAGGATCTCACCACTGCTCGGCAAACCGCATTAAGAGGTAAGGAAATTGCCCTTGTACCACAATCGGTAAACTTTCTTGATCCACTGATGCGCGTTGGAAATCAGGTCCGAACATCAGTAAAATCCGGTGATGCTGTATCGGTCCAACGAGAGGTCTTTGAGCGCTATCACCTA…
NODE_15_length_139792_cov_30.3917	0_14_75	KPCBJCEI_03196	appA_2	Oligopeptide-binding protein AppA	Nickel ABC transporter%2C substrate-binding protein NikA2 (TC 3.A.1.5.3)	MRKRMFGIIILITLVSSIILMGCNQLESNQSDDSNGDVNQKKKDELVMAFGSEPEAGFDPTAGWGRYGSPLFQSTLLKRDNKLNIVNDLATSYKVNEDGKVWTVNIRKDVKFSDGEPLTADDVVFTFETATNNGSVVDLNGMDKVEAINDYTVKFTLKDPQSTFVNSLVGTGIVPKHAYGADYAENPIGSGPYQLVQWDKGQQLIIKVNPEYYGKKSYFKKITFLFLNEDASFAAAQAGKVDLAYIPAAFSNQEVPGMRLESVKTVDNRGIVFPFVKSGDFTEDGLPIGNDVTADPAIRHAINIAVDRKALVDGVLEGRGTPAYTSVDGLPWWNPDTTIKDADFDGARKLLKKAGWKDTDGDGILEKDSLKAEFTLYYLASDAIRQSLAISVADMIKPL…	ATGAGAAAAAGAATGTTTGGAATTATTATATTAATTACTTTAGTTTCTTCTATTATATTAATGGGTTGCAATCAATTAGAATCCAATCAATCTGATGATTCAAATGGTGACGTTAATCAGAAGAAAAAGGATGAGCTTGTGATGGCATTTGGTTCAGAGCCTGAAGCAGGTTTTGATCCAACGGCCGGATGGGGACGTTATGGCTCACCGCTTTTCCAAAGTACTCTACTAAAAAGAGATAACAAGCTTAACATTGTAAATGATCTTGCAACAAGTTATAAAGTCAATGAAGATGGCAAGGTTTGGACAGTGAACATACGTAAGGATGTGAAATTTTCAGACGGCGAACCATTAACCGCCGACGATGTAGTCTTTACATTTGAAACAGCTACAAACAAT…
NODE_39_length_49546_cov_22.5626	0_38_6	KPCBJCEI_05113	napA	Periplasmic nitrate reductase	Probable oxidoreductase YjgC	MVEAIHKGKLKSLYLFGEEMGLVDANSNHVQSAFEKLNFFVVQDIFFSKTAQFADVVLPASPSLEKDLNNGRLLEHFHEGNMRYRTEGLIHKVPGTWLEVSHELAEERNLSDGTLVRLSSPYGQVKVRALVTDRVKG	ATGGTAGAGGCAATCCACAAAGGAAAATTAAAATCCCTTTATCTATTTGGAGAAGAAATGGGGCTTGTGGATGCAAACTCGAACCATGTTCAAAGTGCATTTGAAAAATTAAACTTCTTTGTCGTACAGGATATTTTCTTCTCGAAAACGGCACAATTTGCCGATGTTGTTTTACCGGCATCACCTTCACTTGAAAAAGATTTAAACAATGGACGTTTGCTTGAGCACTTCCATGAAGGAAATATGAGGTACCGGACAGAAGGACTTATCCATAAGGTACCTGGCACATGGCTGGAGGTATCGCACGAATTGGCGGAGGAACGCAATCTCAGTGACGGTACATTAGTTAGATTAAGTTCACCATATGGACAGGTTAAAGTAAGGGCGCTTGTTACGGAC…
NODE_13_length_144531_cov_21.8571	0_12_85	KPCBJCEI_02928	phoB_2	Phosphate regulon transcriptional regulatory protein PhoB	Response regulator receiver protein	MKRILLAEDEEVLRMLVVDTLEDEDYEVDEAADGMEAVQLLESNTYDLIILDYMMPGYTGLEIIEKIQSSEIKNQGKILMLSAKSQQFEQERILEAGADYFMSKPFSPLKLIEKIEVILHETESLLY	ATGAAGCGTATTTTATTAGCGGAAGATGAGGAAGTGTTACGAATGCTAGTAGTTGACACTTTAGAAGATGAAGATTATGAGGTTGACGAAGCAGCGGATGGAATGGAGGCCGTACAGCTTCTCGAAAGCAATACGTATGATCTAATAATTCTTGATTATATGATGCCCGGATATACCGGATTGGAAATCATTGAAAAAATCCAGTCGTCTGAAATTAAAAACCAAGGGAAAATCTTGATGTTATCTGCAAAAAGCCAACAATTTGAACAAGAAAGGATATTGGAAGCGGGTGCGGATTATTTCATGTCCAAACCATTTAGTCCGTTAAAATTAATAGAAAAAATCGAGGTCATTTTGCATGAAACTGAATCCTTACTTTACTAA
NODE_28_length_74402_cov_24.9461	0_27_22	KPCBJCEI_04411	putB_3	Proline dehydrogenase 2	Proline dehydrogenase (EC 1.5.5.2)	MEVTTLTITKDFFIMLSQNKMLNSGAKRWGLKLGAQSVVAGTNIEEMVKSVKELNANGISATIDNLGEFVFEKEEALQAKTKILAVIEAIYEHQLDAHISLKPTQLGQDIDYSFCLENLSEIVENAYKYNVFINFDMEDHGHLQSSFDLIDELSKDYDNIGTVIQAYFHDAKDMITKYKNYRLRIVKGAYKESENVAYQDKKDIDQNFIELIEYHLLHGKFTSIATHDHQIINHVKKFAKKNNIPTEKYEFQMLYGFRKDMQLSLAKEGYNFCTYVPFGVDWYGYFMRRLAERPQNLNLVAKQTFNKKTKTLIGIGAGAFLLGRLSKKKPTKV	ATGGAGGTCACTACTTTGACAATAACAAAAGATTTTTTTATTATGCTTTCTCAAAATAAGATGCTTAATAGCGGTGCAAAACGATGGGGGCTTAAACTTGGTGCCCAGTCTGTCGTAGCAGGAACGAATATTGAAGAAATGGTGAAGAGTGTTAAAGAATTGAATGCAAACGGAATTTCTGCAACAATCGATAACCTTGGTGAGTTTGTATTTGAAAAGGAAGAAGCCTTGCAGGCGAAAACCAAGATTCTTGCCGTTATTGAAGCTATTTATGAGCATCAATTAGATGCCCATATTTCCTTAAAGCCTACTCAGCTGGGCCAGGATATTGATTATAGTTTCTGCCTTGAAAATCTATCGGAAATTGTTGAAAACGCGTACAAATATAATGTATTCATC…
NODE_28_length_74402_cov_24.9461	0_27_20	KPCBJCEI_04409		Proline racemase	Proline racemase (EC 5.1.1.4)	VMINFSKFIETIDTHTMGQPTRIIVSGVPKISGDTMLEKKNNLKKEIPWLRNLLMNEPRGHQDMFGAILCEPSQEGCDAGLIFMDSGDYLNMCGHGTIGTITAGIQFGLLPQKELFFLDTPSGKVECTAKYKDQKVSEVSFRNVPSFVLEKNVNIVIEGYGTIKLDIVFGGSIFAIVDASQFNLKLETSETLVLSKLGMRIKQMLNEQFYFEHPQNPNICTVDLIEFSLKKEKNHYRNVVVFGNGQIDRSPCGTGTSAKLAALDLQIGESIIQESIIDSRFIGKVVGKTTVSGFDAIIPEITGSAWVTGLHRFALEETDPYQQGFTLNQQFVLENA	GTGATGATCAATTTTTCTAAATTTATTGAAACAATCGATACCCACACAATGGGTCAGCCAACAAGAATTATTGTAAGTGGGGTTCCAAAAATTTCAGGAGATACAATGTTAGAAAAGAAAAATAATCTTAAAAAAGAAATACCTTGGCTAAGAAATTTATTAATGAACGAGCCACGCGGTCATCAGGATATGTTTGGGGCTATTCTTTGTGAACCTTCTCAAGAAGGTTGTGATGCAGGCTTAATATTCATGGACAGCGGTGATTATCTTAATATGTGCGGTCATGGCACAATCGGCACTATTACTGCAGGTATACAGTTTGGCTTGTTACCTCAAAAGGAATTGTTTTTTCTTGATACACCGTCAGGCAAGGTGGAATGTACAGCTAAATATAAAGAT…
NODE_15_length_139792_cov_30.3917	0_14_62	KPCBJCEI_03183	cheB_4	Protein-glutamate methylesterase/protein-glutamine glutaminase	Two-component transcriptional response regulator%2C LuxR family	MFYVVKQWFWYDWFLLFIRLIVCISLIFAIIEVHEQLPLPLWSNIVWGIIAFSVPWLCLLYNYNYYLITEMILFGGIILYLSYWFPEAYLGFLMPAFMIAANGFQNSYRWSGPMTVLVIPILILILSHQVIPWLPIIHIGLAYGFGFSFHLLIVNHKQNKVIREQNIVLEQYMSQIERITLLEERNRMAKELHDTIGHSNVSIIMGLESLRTYCSNAEGEKKLELLLDLTRKNMDDIRGYLHQMESTTELLPLHEALRQLIDEFQTNAGVNVHYRILGEVYPIPRQVHMTFYRCLQESLTNAVRHGGSTEMRVVLQFEPRQTRLEVQDNGRDVDNLEEGFGLTAIKKRASNLQGQINVYSKSEEGTIVTCTLPRQMESPGEVIRLLIVDDQPFIRESLR…	ATGTTTTATGTGGTAAAACAATGGTTTTGGTATGACTGGTTCTTATTATTCATTCGCTTAATAGTCTGTATCTCATTAATTTTCGCGATAATAGAAGTTCATGAACAATTACCTTTGCCTTTATGGAGCAATATTGTTTGGGGAATCATCGCATTTTCTGTTCCTTGGCTCTGTCTGTTATATAACTATAACTATTATTTAATTACCGAAATGATTTTATTTGGAGGAATCATCCTCTACTTAAGTTATTGGTTTCCTGAGGCATATCTCGGATTCTTGATGCCTGCCTTTATGATCGCTGCAAATGGTTTCCAAAATTCATATCGTTGGTCAGGTCCGATGACAGTCCTTGTCATTCCAATTTTAATCCTTATACTATCTCATCAAGTCATTCCCTGG…
NODE_13_length_144531_cov_21.8571	0_12_59	KPCBJCEI_02902	gltT_2	Proton/sodium-glutamate symport protein	Glutamate-aspartate carrier protein	MNKKGLIWQIVAGMVLGLLLGFLSKQYGQAVKPLGEIFINMIKIVIIPLVFSVIVSSIAGMGNLKRMGKIGFKTIIYFEILTTIALVVGLVATNLAQPGVGIDSSQLEKADIQQYTQTAEDTKPIDVLIGIFSPNLFKSLAEGKILPVIFFAVMFGIALASTGDKGKIVLQFFQGVSETMFNFVHLVMKFAPFGVFAIMANTVATFGFKSLIPLGKLLIVNHITIIVFIVIIFGSLAWLLKVNLWTLIRNLKEELIIGYVTDSTETVMPQLMDKMNRFGCDRSVVSFVIPTGYTFNLDGSALYQAMVVQVYRTVIWY	ATGAATAAAAAAGGTTTAATATGGCAAATTGTCGCCGGGATGGTGTTGGGGCTTTTATTGGGATTTTTGTCTAAGCAATATGGTCAAGCCGTAAAGCCTCTTGGTGAGATTTTTATTAACATGATTAAAATTGTTATTATCCCTCTTGTATTTTCAGTTATTGTTTCAAGTATTGCCGGCATGGGGAACTTGAAACGGATGGGCAAAATAGGATTCAAAACAATCATTTATTTTGAGATTTTAACGACGATAGCCCTAGTTGTAGGATTAGTTGCCACTAATTTGGCTCAACCTGGTGTAGGTATCGATAGTAGCCAATTGGAAAAGGCCGATATTCAGCAATATACGCAAACAGCAGAAGACACCAAACCTATTGACGTTTTAATCGGTATTTTTTCA…
NODE_13_length_144531_cov_21.8571	0_12_60	KPCBJCEI_02903	gltT_3	Proton/sodium-glutamate symport protein		LFKFIAQLYGIDLTLMEQFTILLVLMLTSKGIAAVPGASFAVLSATLVAVGLPVEGLALVLAVDRLMDMARGIVNIIGNALATIAISKWEGCFDHRKAVLFKNFPVLVEKGTGTSVD	TTGTTCAAGTTTATCGCACAGTTATATGGTATTGATTTAACACTTATGGAGCAGTTTACGATACTTCTTGTATTGATGCTAACATCAAAGGGGATTGCAGCTGTACCTGGGGCATCATTTGCTGTTTTATCCGCAACGCTTGTCGCTGTTGGATTGCCGGTAGAAGGTCTAGCTTTGGTTCTTGCAGTCGATAGGCTTATGGATATGGCACGCGGAATCGTCAATATTATTGGGAATGCATTAGCAACTATCGCCATATCCAAATGGGAAGGATGTTTTGATCATAGAAAAGCCGTATTGTTCAAAAATTTTCCGGTCTTAGTTGAAAAAGGAACTGGAACTTCAGTTGATTAA
NODE_7_length_193726_cov_31.1487	0_6_157	KPCBJCEI_02004	pucR_2	Purine catabolism regulatory protein	hypothetical protein	MAIRISEALQLPIMKQTKLKAGKKGLQNWIKWVTIVEVIEDIYRLQDGEFLITTGFGLGENTKERKEFEKLLSIGKLSGIAIYTGFYLKEIPKSFITIADEYALPLIEIPANINFSMITKELLVQIVNKQSQTFEYSLRIHQDFTRLVLEQHGFDPITKTLHEIIDASVILIAKDEIISSYIKHDFIDINNLKDLNEKQMDNYKINSQPIIANKNTYGSLLIIKEKRLSEELDSIAIEHATTVFAIEFLRRKAVEETQLRLTSDFLEEVLNPIIPNNKDMIERGRKLGVDLTNPQSIIYIYFPLLKEEKIKEKYIELTESIQYTMGKSKIPYLMRTKSDSVIILVEAKPGLNILELAENLLNNWNSALSNEQIAIGIGKTTADVYQLHKSAAESEQAAR…	ATGGCTATTCGGATTTCTGAAGCTTTGCAACTGCCTATCATGAAACAAACAAAATTAAAGGCTGGAAAAAAGGGGTTACAAAATTGGATCAAATGGGTAACTATTGTGGAGGTAATTGAAGATATCTATCGTTTACAAGATGGAGAGTTTTTGATCACAACAGGATTCGGATTAGGAGAAAATACGAAGGAACGCAAGGAATTCGAAAAGCTTTTATCCATCGGAAAACTATCTGGAATAGCTATATATACAGGATTTTATTTAAAGGAAATTCCAAAATCATTTATTACCATCGCAGATGAATATGCCTTACCTTTAATTGAAATTCCAGCAAACATAAACTTTTCTATGATTACAAAAGAACTACTGGTACAAATTGTTAACAAACAAAGCCAAACA…
NODE_13_length_144531_cov_21.8571	0_12_43	KPCBJCEI_02886	mmgB_3	putative 3-hydroxybutyryl-CoA dehydrogenase	3-hydroxybutyryl-CoA dehydrogenase (EC 1.1.1.157)%3B 3-hydroxyacyl-CoA dehydrogenase (EC 1.1.1.35)	MEYMDITIAGSGVLGSQIAFQTAFKGFNVTVYDIDDEALERAKVRIRNLEQRYQEDLGALEEEVNSAYNRISFCSVLSKAVSNADLLIEAISEVVQIKVDFYKELGKVAPEKTTFVTNSSTLLPSQFAEATGRPEKFLALHFANEIWKNNTAEIMKHKETDMKVFDEVIEFAKAIGMVAIPLYKEQPGYILNTLLVPYLEAATCLVMKGIADPETVDKTWMIASGSPIGPFGAYDVIGFNTPYNALLEKEKAGDNQAAEVAEWLKTEFIDKGKFGKESGEGFYKYPNPNYMKPDFLKS	ATGGAATATATGGATATAACCATTGCTGGTAGTGGTGTTTTAGGAAGTCAGATTGCCTTTCAAACGGCGTTTAAGGGATTCAATGTAACAGTATATGATATTGATGATGAAGCATTAGAACGTGCAAAGGTAAGAATCAGAAATTTAGAACAGCGTTATCAAGAAGATTTAGGAGCTTTAGAGGAAGAAGTGAATTCGGCTTATAATCGCATTTCTTTTTGCAGTGTTTTATCGAAAGCTGTGTCCAATGCTGACCTCTTGATTGAAGCCATTTCTGAAGTAGTTCAAATTAAAGTTGATTTTTATAAGGAGTTAGGGAAAGTTGCACCTGAGAAGACCACATTTGTGACAAACTCCTCTACATTATTACCAAGCCAATTTGCGGAAGCGACAGGACGC…
NODE_3_length_303550_cov_25.8402	0_2_298	KPCBJCEI_01125	ywqC	putative capsular polysaccharide biosynthesis protein YwqC	Tyrosine-protein kinase transmembrane modulator EpsC	MEETISIADIFKTLKKRWKLIMLLTLIAALISGTISYFFLTPVYQSSTQILVNQKQSENQLDSNQIRSNIDMINTYSVIIKSPAILEKVIDELELDQSVEQLSEKITINSQENSQVFSLTVQDSNPSQAVEIANTVSGTFQKEIKDIMNVDNVSVLAKAEIKVNPIAVKPNPLLNIAIAIVVGLMAGIGLAFLLEFMDNTIKDEDDIERILELPILGSIQKIKQVNNKG	ATGGAAGAAACTATTAGTATTGCAGATATTTTTAAAACATTAAAGAAACGTTGGAAGCTAATCATGCTACTGACATTAATTGCCGCTTTGATTAGTGGAACGATTTCTTATTTCTTTTTAACACCCGTTTACCAATCTTCAACACAAATCTTGGTTAATCAGAAGCAATCGGAGAACCAATTGGACTCGAATCAAATACGATCTAATATCGACATGATCAATACATACAGCGTAATCATAAAAAGCCCTGCCATTTTGGAGAAAGTCATTGATGAGCTAGAACTAGATCAAAGCGTAGAACAATTAAGTGAAAAAATCACGATCAACAGCCAAGAAAATTCACAAGTCTTTTCATTAACGGTTCAAGATAGTAATCCGTCACAGGCTGTAGAAATAGCA…
NODE_39_length_49546_cov_22.5626	0_38_7	KPCBJCEI_05114		Putative formate dehydrogenase		LLITGNYGRPGTGAYPLRGHNNVQGACDFGTMPSWFPGYEPVGNAEVREKYEKAWGVEIPKDPGMDNHTTW	TTGCTGATTACAGGAAATTATGGCCGTCCAGGTACAGGTGCCTATCCCTTAAGAGGCCACAATAACGTACAGGGAGCCTGTGATTTCGGTACAATGCCATCATGGTTTCCTGGTTATGAGCCAGTCGGAAATGCCGAGGTTAGAGAAAAGTATGAAAAAGCATGGGGCGTTGAAATTCCAAAAGATCCTGGAATGGACAACCACACCACATGGTAG
NODE_43_length_41649_cov_24.5539	0_42_25	KPCBJCEI_05341	fadF_3	putative iron-sulfur-binding oxidoreductase FadF	Uncharacterized bis 4Fe-4S ferredoxin%2C membrane protein FadF (repressed by FadR)	MVIHLMAFLLIMAYAFYLFASLVKTRYEYIKLGKKAEFNHSMKERWTAVLVNVFGQKKLMKDKKSGTIHVMFFYGFLLVQFGAIDLIWKGLAPGAHLPLGAVYPYFALFEEMVVFMIVIAVVWAFHRRYIEKLVRLKRGWKSGLVLVFIGGLMVSKMFAKGMEIIWLGKPLTGFEPIASGIAAATSWLGPIAAGVLFFVFWWLHLLFLLSFLVYVPQSKHAHLLAGPVNVFLGRTHKVGQLSSINFEDETQEVYGANKIEDFNQKQLLDLYSCVECGRCTNMCPATGTGKMLSPMDLIVKMRDHLTEKGTAITSKSAWLPEFVFSNAKAHRPTLQGAAEVAAGYDVSLIGDVITVEEIWACTTCRNCEDQCPVMNEHVDKIIDLRRYLVLTEGKMDADA…	ATGGTCATCCACTTAATGGCTTTTCTTCTCATCATGGCTTATGCATTCTATTTGTTTGCTTCCCTCGTGAAGACTCGTTATGAGTATATTAAACTTGGTAAGAAAGCCGAGTTCAATCATTCGATGAAAGAACGATGGACTGCTGTATTGGTTAATGTGTTTGGACAGAAAAAGTTGATGAAGGATAAGAAAAGCGGAACAATTCATGTGATGTTTTTTTACGGATTTTTGCTTGTCCAGTTTGGAGCCATTGATTTAATTTGGAAAGGGTTAGCACCGGGAGCACATTTACCGCTCGGTGCGGTGTACCCATACTTTGCATTGTTCGAAGAAATGGTTGTATTTATGATCGTCATCGCAGTCGTTTGGGCGTTCCACCGCCGCTATATTGAGAAGCTT…
NODE_18_length_107065_cov_26.0745	0_17_29	KPCBJCEI_03537	csbC	putative metabolite transport protein CsbC	Uncharacterized MFS-type transporter	LQKIPNIMYVYAIFGGLAGLLYGFDSGAISPAIPFITEEFGLSPSGQGLIVSFLLLGALPAIVLSTSLSKVLGRKSLLIGAGITFIVGSIGCAFATNVSVLIASRFILGIGCGIANMCSLIYLVELAPPKIRGLIGALYQLSVNVGILSAYIVGASFSASGSWRIMLGIGIIPAAIFTFGMLISPESPRWLMTAGKEDRARKVLMKLRGTKLEVEDEINDIKHSLKQQSVGFKHLVHQYKKILNMNFILTFFQVFTGINAVVYFAPIIFDGVEINGWSGSNIANFGIGTALVVSTAISLFIVDKLGRKTLLIYSIGGQVLPLIGLALLSDYTIFSMVCVFLYVFAFGIGLGPVFWLFIPEVLPLQARAIGMGVITFLQYTLNFLFSYTFPPLLSVIGNN…	TTGCAAAAAATTCCGAATATTATGTATGTTTATGCGATCTTTGGCGGCTTGGCCGGACTATTATATGGTTTTGATTCCGGGGCCATTTCTCCTGCAATCCCATTCATCACCGAGGAGTTTGGACTAAGCCCGTCAGGTCAAGGATTGATCGTGAGTTTCCTGCTATTGGGGGCATTGCCTGCCATAGTCCTCTCCACTTCACTATCAAAGGTGCTTGGAAGAAAATCGCTCCTGATTGGAGCAGGCATCACATTCATCGTCGGGTCGATTGGCTGTGCCTTCGCTACAAATGTAAGCGTTTTAATTGCGTCGCGATTCATCCTTGGAATCGGCTGTGGAATAGCCAATATGTGTTCTCTTATTTATCTGGTGGAATTGGCTCCTCCTAAAATCAGGGGA…
NODE_39_length_49546_cov_22.5626	0_38_5	KPCBJCEI_05112	yoaH	Putative methyl-accepting chemotaxis protein YoaH	hypothetical protein	MRGQAESVASSVKEMFEQMKSINLSVDMGDKGVTPLVFSATKIKEISTLITDISGQTNLLALNAAIEAARAGENGKGFAVVTEEVRKLADQTTQFANNIHKLVSIIQNESN	ATGAGAGGGCAAGCTGAAAGTGTTGCAAGCTCAGTAAAAGAAATGTTCGAGCAGATGAAATCTATCAATCTGTCTGTTGACATGGGGGATAAAGGAGTCACCCCATTAGTATTTAGCGCGACAAAAATTAAAGAAATCTCCACTCTAATTACTGATATTTCAGGTCAGACGAATTTACTTGCATTAAACGCTGCAATTGAGGCAGCTAGAGCCGGGGAGAATGGAAAAGGATTCGCAGTTGTTACAGAAGAGGTTAGAAAATTAGCCGATCAAACAACACAATTTGCAAATAATATCCATAAGCTTGTTTCAATCATCCAAAATGAATCAAACTAG
NODE_32_length_65170_cov_34.5189	0_31_3	KPCBJCEI_04667	yafP	putative N-acetyltransferase YafP	hypothetical protein	MIIMKFKETDIEEIVSLFYETVHSVNLKDYSQEQLDVWATKEEKESKINSWKISLGQNISFVAKINHKVVGFSDLTYDGYLDRLFVHKDFQGQGIASALVDMLESEAKKLNLLEIYTDSSITAKPFFKHKGYNIVRSQTVERKGVKLTNFKMRKKLKS	ATGATTATTATGAAATTTAAGGAAACTGATATTGAAGAAATTGTTTCTTTATTTTACGAAACAGTTCATTCAGTTAATTTGAAGGATTATTCGCAAGAACAATTAGATGTTTGGGCAACAAAAGAGGAAAAAGAATCGAAAATCAATTCGTGGAAAATTTCATTAGGTCAAAATATATCATTTGTTGCAAAAATTAATCATAAAGTAGTGGGCTTTAGTGACTTGACCTATGACGGGTACTTAGATAGACTGTTTGTTCATAAAGATTTTCAAGGTCAAGGTATAGCTTCAGCATTAGTTGATATGCTTGAAAGTGAAGCGAAAAAGCTAAACCTTTTAGAAATTTATACAGATTCAAGCATTACAGCTAAACCATTTTTTAAACATAAAGGTTACAAT…
NODE_41_length_47067_cov_21.0993	0_40_11	KPCBJCEI_05234	yyaP_2	putative protein YyaP	Dihydrofolate reductase (EC 1.5.1.3)	MGKIIANVSNTLDGIFTGPKGEENNMVSWAMPGIVDSTNDGLVMFQKADALLMGRVTYEGFAGYWPFQEGDWADAMNKTRKYVATNNNELTVIHWGDYDDTISLLNHDVMSKVGELKREIKGDIIVPASAALVQSLINASLLDELRIIIHPVILGSGKRFFDNIETRHDMKLIETKLYETSGSMLMRYETVK	ATGGGGAAAATAATTGCAAACGTAAGCAACACATTGGACGGTATCTTTACGGGGCCGAAAGGTGAAGAAAACAACATGGTAAGCTGGGCAATGCCTGGCATCGTGGATTCCACAAATGATGGTCTTGTCATGTTCCAGAAGGCTGACGCACTCTTGATGGGGCGGGTCACATATGAAGGCTTTGCAGGATATTGGCCGTTCCAAGAGGGAGATTGGGCTGACGCCATGAATAAAACTCGAAAGTATGTAGCAACTAATAATAATGAGCTTACGGTAATTCACTGGGGAGACTACGATGATACCATTTCTCTGCTTAACCATGATGTAATGTCGAAAGTAGGGGAGCTTAAAAGAGAAATCAAGGGAGATATCATTGTTCCTGCGAGTGCAGCTCTTGTT…
NODE_3_length_303550_cov_25.8402	0_2_37	KPCBJCEI_00864	ywdJ	Putative purine permease YwdJ	Xanthine-uracil permease	MEILRFKSTLSTFQWFIFLLANSIALPIVIGGIFHMSIGEISELMQRTFLVVGISSFMQGCFGHRYPIADGPAGSWVSVFVILADVAIQQGQNTNETLQILEGGLIVAGLLLFILGITGFVNQLLFLFTPLVTGSFLLILALQLSGVFLEGMIAFQGEHSRPDYGASAISFGVFLLIITLSVKGKGWIKSYAVLIGILLGWSLYFLLGKTSNLLSQSDSFIKLPEIFAWGVPQLNGGIILTSILFMFLLVSNTIASITAVKQVVPESRKDEKQTLNRGIWAGGISHFIASIFSTIGIVPLPVSAGFIQLTGQKQIQPFLIACLALSGIAFIPAIVNFFSLLPVPIASAALMASFVQMIGIAIQSIQREELDQRRLTILGITLLMGIGIMFLPAGIFQGL…	ATGGAGATACTTCGTTTTAAAAGCACTTTAAGTACATTTCAATGGTTTATTTTTCTACTGGCGAACTCTATTGCATTACCGATCGTAATTGGTGGCATCTTTCATATGTCAATCGGGGAAATTTCTGAATTAATGCAGCGAACATTTTTGGTAGTAGGAATTAGTTCTTTTATGCAAGGATGTTTCGGGCATCGCTATCCAATTGCTGACGGACCAGCAGGTTCATGGGTTAGTGTGTTTGTAATATTGGCAGATGTCGCTATTCAGCAGGGGCAAAACACGAATGAAACCTTACAAATTTTAGAAGGCGGATTGATCGTTGCTGGTCTTTTGCTCTTCATCCTTGGTATAACCGGTTTTGTTAATCAGCTGCTATTTTTGTTCACGCCTTTAGTAACC…
NODE_3_length_303550_cov_25.8402	0_2_293	KPCBJCEI_01120	epsN	Putative pyridoxal phosphate-dependent aminotransferase EpsN	4-keto-6-deoxy-N-Acetyl-D-hexosaminyl-(Lipid carrier) aminotransferase	MKDRLFLSSPHMSDEGYEMDYIKEAFDTNWIAPLGENVNQFEIELANKVGSKAAAALSSGTGAIHLALKAAGVKEGDIVFCPTLTFSATVNPVIYQNAIPVFIDSDYETWNMCPKALEEAFEKYPEVKAVIIVHLYGLSADMDKIMEICNKHKVAVIEDAAESLGTYYKEKHTGTIGDYGIFSFNGNKIITTSGGGMLVSNNEERIAKTRFWATQSRDQARHYQHSELGFNYRMSNVVAGIGRGQLKVLDQRVEKKNYIFDFYKRELSSLDGVEFMPSNEWNKPNYWLSSMTLNGMVRPIDIMEALEKENIESRPIWKPMHMQPFFEKYDFVGTGVSEKLFENGVCLPSDTKLTDKDLERVVEIIKGLWER	ATGAAGGATCGATTATTTCTATCATCACCACATATGAGTGATGAAGGTTATGAAATGGATTATATAAAGGAAGCTTTTGATACGAATTGGATTGCGCCTCTTGGGGAAAACGTGAATCAATTTGAAATAGAATTAGCAAATAAGGTAGGAAGTAAAGCTGCTGCAGCACTATCTTCAGGCACAGGCGCAATCCATTTAGCTCTTAAAGCAGCAGGAGTTAAAGAAGGGGATATTGTGTTTTGTCCTACATTAACATTCTCAGCAACTGTCAACCCGGTAATTTATCAAAATGCTATTCCTGTTTTTATAGATAGTGATTATGAGACTTGGAATATGTGTCCTAAAGCTTTGGAAGAAGCTTTTGAGAAATATCCTGAAGTGAAGGCCGTAATTATAGTG…
NODE_57_length_9236_cov_15.2645	0_56_7	KPCBJCEI_05702		putative response regulatory protein	Two-component response regulator yesN	MCKLMIVDDEPLERQALRIILKRRFLNLCILEDAKNGVEAIRLATRFKPDIILMDIQLPGKNGMSVQKKIIQFLPNVKTIIITALEDFNCAQTALKYGVLDYLLKPARTSDIEIAVDKAIKSINQVSLLDSISSKPATSSKKAINSILNYIHANYNQPLTLNEIATYTHLNPQYLSRYFKETVGMTFTMYLTNLRIETAKKLLINSDKSITQIALEVGYSDPSYFSKVFDKHVKSSPYKFKMRHYNRDDIMSGKK	ATGTGTAAGCTAATGATTGTAGATGACGAGCCTCTAGAAAGACAAGCATTAAGAATCATTTTAAAGAGGCGTTTCTTAAATTTATGCATTTTAGAAGATGCAAAAAATGGTGTGGAAGCAATTCGACTTGCTACCCGATTTAAACCTGATATCATTCTAATGGATATCCAACTACCTGGGAAAAATGGAATGTCCGTTCAAAAAAAGATTATACAATTCTTACCGAATGTAAAGACAATTATTATTACCGCTCTCGAAGATTTCAACTGTGCACAAACAGCATTAAAATATGGTGTATTGGACTATCTTTTAAAACCTGCTCGTACGTCAGATATTGAAATCGCCGTCGATAAGGCCATTAAATCAATCAACCAGGTTTCTTTATTGGATAGTATTTCA…
NODE_4_length_256017_cov_22.3745	0_3_176	KPCBJCEI_01320	yeeF_1	Putative ribonuclease YeeF	hypothetical protein	LKKAERNKYAQANVGGKDKLADDDVGHLTGAQFNGPPDIDNLVPQNSQINRKGGVWYEMETEWANALKEICPRKSLLALNQSILIIQCDLIPL	TTGAAAAAGGCTGAAAGAAATAAATATGCTCAGGCAAATGTAGGTGGAAAAGACAAATTAGCAGATGATGATGTCGGACATTTAACAGGAGCACAATTTAATGGACCTCCTGATATTGATAATCTTGTACCACAAAATAGTCAAATTAATAGGAAGGGTGGAGTTTGGTACGAAATGGAGACTGAGTGGGCCAACGCATTGAAAGAGATATGCCCAAGGAAGTCTCTGTTAGCATTGAACCAATCTATTCTAATAATTCAATGCGACCTGATTCCTTTATAG
NODE_4_length_256017_cov_22.3745	0_3_179	KPCBJCEI_01323	yeeF_2	Putative ribonuclease YeeF	Putative toxin component near putative ESAT-related proteins%2C repetitive	LNIVASGTKFVPYSKEFAQKQVQYAKATITDIARSGKTTLKNIGEEIGKNEIPKRVSMEQVSLGGQPLRQVMMEKQTIKEAYQKFTVKDSKVEGVSGESISKGIDNVRNGDQYTKVNRKKTLKPNVEYTTKEGYKYTTDDNGRIAIAEVKLEFGKAKQNPYAQRKVGGGDRLSNDDGGHLIAIIFKGSGEIDNLVPMNATLNRSEYKTLENTWKKALVKGKEVTIKVKPIYEAHSARPSEFKINYVIDGKKYSDRLTNYLGGK	TTGAATATAGTAGCGAGTGGTACAAAGTTCGTCCCTTACAGCAAGGAATTTGCGCAAAAGCAGGTACAGTACGCAAAAGCTACAATAACAGACATAGCGAGATCAGGAAAAACCACGTTAAAAAATATAGGTGAAGAAATAGGTAAAAATGAAATCCCTAAACGGGTAAGTATGGAACAAGTATCCCTCGGAGGACAACCCCTTCGCCAAGTTATGATGGAAAAGCAGACAATTAAGGAAGCCTATCAGAAATTTACGGTGAAGGATAGCAAAGTAGAGGGAGTTTCAGGGGAGAGTATTTCTAAGGGTATAGATAATGTTAGAAATGGTGATCAATACACGAAAGTAAATCGTAAGAAGACCTTAAAACCCAATGTAGAGTATACAACAAAAGAAGGA…
NODE_7_length_193726_cov_31.1487	0_6_154	KPCBJCEI_02001	scoB_1	putative succinyl-CoA:3-ketoacid coenzyme A transferase subunit B	Acyl-CoA:acetate CoA-transferase%2C beta subunit (EC 2.8.3.8)	MGLGVEERHRIAKRAAQEIENGMIVNLGIGIPTLIADYIPSDISVQFHAENGVLGTGPTPNRSDINPNLCNAGGYPCSVVQGASFFDSATAFGMIRRGRLDVTILGALEVSEEGDLANWIVPGKLVPGMGGAMELAQKSKKVIVLMNHTNKQGKSKILKECTLPLTAKGCVSLIITEMAVIEVTPQGLELKEVMEPYTVEDVIKHTDAQLKVLKTTGKV	ATGGGTTTGGGAGTAGAAGAACGCCATCGTATCGCTAAGCGCGCTGCCCAAGAAATAGAAAATGGAATGATTGTTAATCTAGGAATAGGCATTCCTACATTAATTGCTGATTATATCCCATCGGATATTTCTGTCCAATTCCATGCCGAAAATGGAGTGTTGGGCACTGGTCCGACACCAAACAGGAGTGATATTAATCCTAATTTATGTAATGCCGGTGGTTATCCCTGTTCGGTGGTTCAAGGAGCCTCCTTTTTTGACAGTGCTACTGCATTTGGCATGATCCGGCGAGGCCGTTTAGATGTTACCATTTTAGGAGCCCTTGAAGTAAGCGAGGAAGGCGACCTGGCAAATTGGATCGTTCCTGGAAAACTTGTCCCTGGTATGGGTGGGGCGATG…
NODE_13_length_144531_cov_21.8571	0_12_50	KPCBJCEI_02893	sauU_4	putative sulfoacetate transporter SauU	Uncharacterized MFS-type transporter	MNKKWFILALLFFGWALGNLDRFVMSYAIVDISADLSLKATTQGFVLSSFFLGYAIMQMPGGWLADKFGSRKVITSSMLLLSLFTGLTGAVNSFMMIIVIRFLFGLGEGGFMPASTKAISTVFPEQERSRAQSILLSSGGIIGILTPIFATYLMVSIGWRWMFFLMGGSGILFVILYFFYFKVPHVTTTETGQPLQQTENPLKVVLKIPLLWSLFFSSFAIYTISWGLISWLPSYLSKERGLDLVSIGWIQIIPGIASFVGMLAAGYIMDLMPKGKEKYLGIVITGIMAILTFFMFSASSIVVFIICETVVSLSGAIVIILLNALLLKNIPTAVAGSAMGFVNVGGQLAGFIAPMVIGFIVDKSGSFDLAFWMLIAAAVLCMITISTIRTKKKIERPAF…	ATGAACAAGAAATGGTTTATTTTAGCACTGTTATTTTTTGGTTGGGCACTCGGGAATCTCGATCGATTTGTCATGAGCTATGCGATTGTCGACATCTCGGCAGATTTATCTTTAAAAGCAACAACACAGGGGTTTGTTCTTAGTAGTTTCTTCTTAGGATACGCCATTATGCAAATGCCCGGGGGATGGCTAGCGGATAAATTTGGTTCAAGGAAAGTAATCACGAGTTCAATGTTATTATTGTCCCTATTTACAGGTCTAACTGGTGCTGTAAATTCATTCATGATGATAATAGTGATTCGCTTCTTATTTGGTCTTGGGGAAGGTGGCTTTATGCCAGCGTCTACAAAAGCAATTTCGACTGTCTTTCCTGAGCAAGAGCGTTCTCGGGCACAATCG…
NODE_8_length_191364_cov_38.2677	0_7_3	KPCBJCEI_02041	dus	putative tRNA-dihydrouridine synthase	tRNA-dihydrouridine synthase 2	LNMIDNFWRELPRPFFILAPMEDVTDVVFRHVVSEAARPDVFFTEFTNTESYCHPEGKQSVRGRLTFTEDEQPIVAHIWGDKPEHFRQMSIGMAKLGYRGVDINMGCPVPNVTQNGKGSGLIRRPEVAADLIQAAKAGGLPVSVKTRLGFTDVDEWHDWLTHILKQDIVNLSIHLRTRKEMSKVDAHWELIPEIKKLRDQVAPDTLLTINGDIPDRQTGLKLAHQYGIDGVMIGRGIFNNPFAFEKQPKDHSSKELLDLLRLHLDLHDKYSKLGLRPFKALHRFFKIYVRGFRGASELRNQLMSTESTDEVRALLDNFESKNLDGMG	TTGAACATGATAGATAATTTTTGGCGTGAATTACCACGGCCTTTTTTTATACTGGCACCAATGGAAGATGTGACGGATGTTGTTTTTCGCCATGTAGTGAGTGAAGCAGCCAGACCTGATGTGTTTTTTACAGAGTTTACAAACACGGAGAGTTATTGTCACCCAGAGGGGAAACAAAGTGTGCGTGGACGTTTGACTTTTACAGAGGATGAACAACCAATTGTAGCCCACATATGGGGGGATAAGCCTGAACACTTTCGGCAAATGAGTATTGGTATGGCGAAACTAGGTTATCGGGGTGTGGATATCAATATGGGCTGTCCTGTACCTAATGTGACCCAGAATGGGAAGGGAAGCGGCCTTATCCGTCGTCCAGAAGTTGCAGCCGATTTAATACAA…
NODE_7_length_193726_cov_31.1487	0_6_156	KPCBJCEI_02003	spuC_1	Putrescine--pyruvate aminotransferase	Aminotransferase%2C class III	MKERDYLIKPVLGQQYPIAASAKGIYIYDQGGKKYMDGSSGAVTVSIGHGVQEVIKETLAQAEKISFSYRSQFTNEPAEKLAEKLSQLAPGDLNWSFFVNSGSEATETAMKIAIQYWQEKGQPQKDRIISRWTSYHGITMGALSMSGHILRRQRFAAMLADYPSVAAPYTYRRPDHLTEEEFGLLCAQELEMEIRRIGEERVAAFIAEPIIGASGGAITPPANYYQKIKEICERCNVLFIADEVMTGIGRTGKMFAIEHWNVTPDLITLGKGMSSGYTPMAATLVSDKVMEPILNGSKSIMGGHTYSANPQSAAVALKVIKYVEKHQLVEKAEEQGIYLMSKLKALLKSCEMIGDVRGKGLLIGMEFVADREKKNPYPPELNVTNRVIKQAFEKGLLIY…	ATGAAGGAACGAGATTATTTAATTAAACCGGTATTAGGACAGCAATATCCAATAGCTGCATCTGCAAAAGGCATATATATATATGATCAGGGCGGTAAGAAATATATGGATGGGTCGTCTGGAGCTGTAACGGTAAGTATTGGACACGGTGTACAGGAGGTTATTAAAGAAACCCTTGCACAGGCAGAAAAAATTTCATTTTCTTATAGATCACAATTTACCAATGAACCGGCTGAAAAGCTAGCAGAAAAATTGAGTCAATTGGCTCCGGGAGATCTTAATTGGTCATTCTTTGTAAATAGTGGTTCAGAAGCGACCGAGACAGCGATGAAGATTGCTATACAATATTGGCAAGAAAAAGGACAACCACAAAAGGATCGCATTATATCTAGGTGGACT…
NODE_46_length_35390_cov_24.5802	0_45_7	KPCBJCEI_05425	proC_4	Pyrroline-5-carboxylate reductase	Pyrroline-5-carboxylate reductase (EC 1.5.1.2)	MLRDKTVAFLGAGSMAESMISGIVQMGSIPAERIYVTNRRNQLRLKEMNHVYGVQAVHQDALPYEEVDFFILAMKPQGAADALDALKDKIKVDQVVISVLAGISTEFMESHLQLGQQVVRLMPNTSSMIRESATALCPGRHTAMDNVIAVKELFGCLGKVFLIEEEQMDIFTGIAGSGPAYFYYLMEHMEYAGVKKGMDEAMVREIVAQTILGAAKMIMVNDEAPASLREKVTSPNGTTASGLEALRKNNGGRAISQAIHHAAKRSKELNEEMAVAYRKSTIPREYCGTSVP	ATGTTGAGAGATAAAACTGTTGCATTTTTAGGAGCCGGTTCGATGGCAGAGTCGATGATTTCAGGAATTGTGCAGATGGGGAGCATACCAGCAGAGAGAATTTATGTGACAAATCGCCGCAATCAATTACGACTCAAGGAAATGAATCACGTGTATGGCGTTCAGGCGGTCCATCAGGATGCATTGCCATATGAAGAAGTTGATTTCTTTATTTTGGCAATGAAGCCCCAGGGAGCAGCAGATGCTCTCGATGCATTGAAAGATAAAATAAAAGTGGATCAAGTTGTGATTTCTGTTTTAGCGGGCATTTCCACTGAATTCATGGAAAGTCATCTACAGCTTGGACAGCAAGTTGTGCGGTTGATGCCAAATACGTCGAGCATGATCCGGGAGTCGGCA…
NODE_27_length_77787_cov_13.8873	0_26_48	KPCBJCEI_04345	qorA_3	Quinone oxidoreductase 1	Zinc-type alcohol dehydrogenase-like protein	MKAILMKEYGNEDVLLETEVELPAVGEEEVLVEVKAFSINHVDIVTREGDFKAFGPLTFPHLLGLDFVGVVKEVGALCQSIKIGDLVTGINYGGTYAEYITIAEQAVVKLIQDVNVKETAAFPVIAVTAWAAVMDHGLVKPNQKVLIHGGAGGVGHIAIQLAKQAGAYVYTTGAERNTAFLKKLGADEVINYATTDFTTVATDVDVVIDTIGGDVQEKSFQSLKQGGRLISVVTKPSEELSEKYGVYSDFIRGNVSKETMIKLVNDLVAGRLTCHVEKEYPFSLDGVRKAQVELSQGHTRGKRIVII	ATGAAAGCTATATTAATGAAAGAATATGGAAATGAAGACGTACTATTAGAAACGGAAGTAGAACTACCTGCTGTTGGTGAAGAAGAAGTACTTGTAGAAGTCAAAGCATTTTCAATTAATCACGTGGATATCGTAACTCGTGAAGGTGATTTTAAAGCTTTTGGACCCTTGACCTTCCCTCATTTATTAGGTTTAGATTTTGTCGGGGTAGTAAAAGAAGTAGGAGCATTATGTCAGTCCATCAAAATAGGGGATCTCGTTACGGGTATTAACTATGGAGGTACCTATGCTGAATATATTACGATTGCTGAGCAAGCTGTCGTGAAACTAATTCAAGACGTCAATGTGAAAGAAACTGCAGCTTTTCCTGTAATAGCAGTAACGGCATGGGCAGCAGTA…
NODE_28_length_74402_cov_24.9461	0_27_18	KPCBJCEI_04407	atoC_3	Regulatory protein AtoC	hypothetical protein	MKDIKLYEILKSKQPIFDVYHQPRPDKHISISSSPVFDHGGNLIGAISVDRDITATVKLNDKLSVTTSKLQDLKQQIINQAKNLPFSSIKGSSKIINQIKASAIKVAATDATVLILGESGVGKELFAQAIHESSSRKKRPFVPINCGAIPSPLFESEFFGYEKGSFTGAEQGGKAGKLEEANGGTLFLDELGTMPLDIQVKFLRTLQEGEIYRVGGTKAIKVDIRVIAATNSMLEEMVEKGEFREDLYYRLNVVPLHIPSLRERLEDVPELVHLFIEEFSIKYQKEIQFQSNDMMELFSSYHWPGNIRELRNFVERLVVMTDDAVLQASDILNILPQKAKKIAFEHATITFQDEISLIEKERIKSALEKTHGNKTLAAKELGFSRVTLYKKINKYGL	ATGAAGGACATTAAATTGTACGAAATCTTAAAGAGTAAACAGCCGATATTTGATGTTTATCATCAACCTCGTCCTGATAAGCATATTTCAATCAGTTCTTCTCCTGTTTTTGACCATGGCGGCAACCTGATTGGCGCCATATCGGTAGATCGTGATATAACAGCTACCGTAAAACTAAATGATAAGCTTTCCGTTACAACCTCGAAGCTACAAGATTTAAAACAGCAAATCATTAATCAGGCTAAAAACTTACCGTTCTCCAGCATAAAAGGCAGCAGCAAAATTATTAATCAGATAAAGGCATCCGCTATTAAAGTAGCAGCAACTGACGCAACAGTGCTGATATTAGGAGAAAGCGGTGTAGGGAAGGAACTTTTTGCACAGGCCATTCATGAGTCA…
NODE_18_length_107065_cov_26.0745	0_17_58	KPCBJCEI_03566	graR_2	Response regulator protein GraR	Two-component transcriptional response regulator%2C LuxR family	MYKILIVEDEMHIANALKNHFGKYGYDCHIIVDFEKVLDVFQDFQPHLVIMDINLPYFDGYYWSRKIRKVSNCPIIILSARMSELDQVYGIENGADDFITKPFLMDVVVAKINGQIRRVYGEYAQESQTHILKEGDTSLNLDTVRLYTSYGEELLTVKELQLCRILLETFPNVVTRQQLLTSIWDEEAFVEENTLTVNIKRLRKKLEAINSSLEIITIRGIGYQLREKSI	ATGTATAAGATATTAATTGTTGAAGATGAAATGCATATTGCCAATGCATTAAAAAACCATTTTGGGAAATACGGCTATGACTGCCACATTATAGTGGATTTTGAAAAGGTGCTCGATGTTTTTCAAGATTTTCAACCGCACCTTGTCATAATGGACATAAATCTCCCTTACTTTGACGGCTATTATTGGTCTCGCAAAATAAGAAAGGTATCGAATTGTCCTATCATAATTCTCTCAGCTAGGATGAGTGAGCTGGATCAAGTGTATGGAATTGAAAATGGGGCAGATGATTTCATTACAAAGCCTTTTTTAATGGATGTTGTAGTGGCAAAAATAAACGGCCAAATTCGTCGTGTATACGGTGAATATGCACAAGAATCGCAAACTCACATTTTAAAA…
NODE_18_length_107065_cov_26.0745	0_17_59	KPCBJCEI_03567	graS_2	Sensor histidine kinase GraS	Two-component system sensor histidine kinase	MKLFLRDHLSFIILYIISFISLPIVIQRLDGLENHYAYFVFLSLTFLAIFLFIRYVRRKKMYLHLNGKNMTTDSLLIYQPAAPIEKEYAAQMQSIQSLLLSKEAEHKAVLDEQQLLISHAVHQMKTPLSVIQLLVQSNQSKEPGLLVEWLKVKAECDKLNFSLNQLLTYSRSTKLLADLKIEPIPLKGVIQEVVNDLKDYFIEEEIFPKITIQDDVWIYSDRKWTKVVIYQLLSNAVKYGEKQSSVMIHYDNGQLLIKNKGETIAANEINRVFELFYTGTKGRTKVEATGIGLYLVKKILSTLNHPYKLYSAHHETTFIIDFSGNIETAAKG	ATGAAGCTGTTTTTACGGGATCATTTAAGCTTTATTATCCTATATATTATTTCATTTATTAGCTTGCCAATTGTCATTCAGCGGCTGGATGGTTTGGAAAATCATTATGCATATTTTGTCTTTTTATCCCTTACATTCCTAGCCATTTTCCTGTTCATTCGTTATGTACGCCGAAAAAAAATGTATCTACATTTAAATGGCAAGAATATGACGACAGACAGCCTTTTGATTTACCAGCCGGCTGCTCCAATTGAAAAGGAATATGCGGCACAAATGCAATCCATACAGTCCCTCCTCCTTTCAAAAGAAGCCGAGCATAAAGCTGTATTAGATGAACAGCAATTGTTGATTTCTCATGCTGTTCATCAAATGAAAACGCCCCTTTCTGTCATTCAATTG…
NODE_27_length_77787_cov_13.8873	0_26_40	KPCBJCEI_04337	sdh	Serine 3-dehydrogenase	hypothetical protein	MKNIVIVGAGSGLGLALAKKFGENGYRALLVSRTQEKLDALANELQAIGIESKGYAANLYNAEEVKSAFDAIKADYGFIDIVEFSPTIGGVPTPATQTTYENALQQFDGYVGSAIRVVEQVLPDMVEKGEGAILFTTGLSALYPIPMMGNIGIALAGLRNYVMNLHTDVTDKGVYVAHLSLGMFMKAGTETDPSVAANAWYEMVEAREVAEAKYPADVTPATIIF	ATGAAAAATATCGTGATCGTCGGTGCAGGTTCAGGACTTGGATTAGCACTTGCAAAGAAATTTGGAGAAAATGGCTATCGTGCACTATTAGTATCACGTACGCAAGAAAAACTAGATGCATTAGCTAATGAATTACAAGCAATCGGCATCGAAAGTAAAGGCTATGCAGCTAACCTTTACAACGCAGAAGAAGTCAAATCTGCTTTTGATGCAATCAAAGCAGATTACGGATTTATTGATATCGTTGAATTCAGTCCTACAATTGGCGGTGTACCAACACCTGCTACGCAAACAACGTATGAAAATGCACTACAACAATTTGATGGATACGTTGGCAGTGCGATTCGTGTAGTTGAACAAGTATTACCTGATATGGTGGAAAAAGGAGAAGGAGCGATT…
NODE_43_length_41649_cov_24.5539	0_42_21	KPCBJCEI_05337	crt_8	Short-chain-enoyl-CoA hydratase	3-hydroxybutyryl-CoA dehydratase (EC 4.2.1.55)	MIYQNILLEREDRMGIIKLNRPEVRNALNNQTVNEILSALEDLENDKEIGVIVFTGVGEKSFAAGADINQVMTRKSIDALTAGGMSEVYRRIENSKKATIAAINGFALGGGCELAMSCDIRIASENAKIGLPELNLSVIPAAGGTQRLARIIGKGRAMNMILTGEFIVANEAKEIGLVSDVVPLVNLWAAVREKAERIVAKGPLAVQMAKLVVNRGFDVDMDTALLLESLAQAVLYGTDDKKEGTQAFLEKRQASFTGS	ATGATATATCAAAATATATTGCTTGAAAGAGAAGACCGGATGGGCATCATTAAGCTAAATCGACCTGAAGTAAGAAATGCGTTAAATAATCAAACAGTGAATGAGATCCTGTCGGCTTTAGAAGATTTAGAGAATGATAAGGAAATAGGTGTTATTGTTTTTACAGGTGTAGGGGAGAAGTCCTTTGCAGCTGGAGCTGATATTAACCAAGTTATGACCAGAAAATCCATAGACGCACTCACAGCAGGTGGTATGTCTGAAGTGTATCGTCGAATCGAAAATAGTAAAAAAGCAACCATTGCTGCAATCAATGGGTTTGCACTCGGTGGAGGGTGTGAACTAGCGATGTCGTGTGATATTCGGATAGCATCAGAAAATGCAAAAATCGGACTGCCGGAA…
NODE_12_length_146183_cov_42.199	0_11_34	KPCBJCEI_02735	sqhC_2	Sporulenol synthase	Sporulenol synthase (EC 4.2.1.137)	MGHRVNEEMNRIVDQFIRDQSDDGSWQYPFETGIGTDCHMIILLRTLEINDEAFIKELVERIAGKQQKDGSWGLFYDEGKGNLTSTVEAYYALLYSGYRDRDDPDIQAARRFILANGGATEVHMFFKVLLALTGQCEWPPFPIKIEVLLIPDSFPINLFDFSMFGRTNIIPLLILANLGFSRRTLRSPDLSDLYLKKENRFFTEDPEFRSVIDSIQKGIKGLKDYPGNLRELALNRAEQYMLDRIEPDGTLCNYFGSTSMMIFALLARGYSNTHPVITRALQGLKEMTCRIDGELHCQYATATVWNTTLISYALQESGIPYSSNTVQKANRYILSRQHVKYGDWVIHEPDLLPGGWGFEDMNTIHPDIDDTTAALRAIRTLAIERVDCRQAWDRGISWL…	ATGGGACATCGGGTAAATGAGGAAATGAACCGAATCGTCGATCAGTTCATTAGGGACCAATCAGATGACGGGTCCTGGCAATATCCTTTTGAGACCGGCATCGGAACAGACTGTCACATGATTATCTTATTGCGGACATTGGAGATAAATGATGAGGCGTTCATAAAAGAACTGGTGGAACGTATTGCAGGGAAACAGCAGAAAGATGGTTCATGGGGTTTGTTTTATGATGAAGGAAAAGGGAACCTTACGTCCACTGTGGAAGCTTATTATGCCCTTCTTTACTCCGGTTACCGGGATCGGGATGACCCGGATATCCAGGCAGCCAGGCGGTTTATCCTTGCCAACGGAGGGGCTACAGAAGTCCATATGTTTTTTAAAGTCCTGTTGGCTTTAACC…
NODE_48_length_29955_cov_30.4719	0_47_15	KPCBJCEI_05502	tagF_2	Teichoic acid poly(glycerol phosphate) polymerase	CDP-glycerol:poly(glycerophosphate) glycerophosphotransferase (EC 2.7.8.12)	LKLKKVSVIIAVYNTEEFLDECLNSVVNQTYSNLEVLLINDGSLDQSGAIINEFAKRDKRIISFHNDERKGVGAARNLGLDNATGEFVYFIDSDDFIALDTIGRLVENIGKHDILSGKQIRLINKEDSKIGNMVEEEADDGMVIDEIKEKVQKGRVRLRRGIQQSFRGMSILHTLISHDFIKVNNLRFSEEVHCYSDLSLIVPIISEMRKFPLLTRCYYFKRRRNDPISNPALMQSDREKKVLDFLSIYNQMKDQYSMDQRAGSYLDWLFLNIYRKQIIMLFSNQGCIDEFFNKVAVSVDKIDVSKRKSLNVVVKRELKLLRKRKLGSYKKLIGLHHFARNMKRALKSRQKMYIYLYRSVFMRIPLKEKTIVFESFLGKNYSDSPKYIYEYMLEHNPDF…	TTGAAATTGAAAAAAGTATCAGTAATTATTGCAGTATATAATACAGAAGAATTTTTAGATGAGTGTTTAAATTCAGTGGTGAATCAAACATATAGTAACTTGGAAGTTCTACTTATTAATGATGGATCATTGGATCAGTCTGGTGCTATCATTAATGAATTTGCTAAGAGGGATAAACGGATTATCAGCTTCCATAATGATGAGAGGAAAGGAGTGGGAGCAGCTCGTAATCTGGGTTTAGATAATGCTACGGGTGAGTTCGTATACTTTATTGATAGTGATGATTTTATTGCTCTCGATACAATTGGAAGGTTGGTTGAGAATATTGGGAAACACGATATTCTTTCCGGAAAGCAAATCCGGTTAATTAATAAAGAGGATAGTAAAATCGGGAATATG…
NODE_32_length_65170_cov_34.5189	0_31_7	KPCBJCEI_04671	walR_2	Transcriptional regulatory protein WalR	Vancomycin (or other glycopeptides) response regulator VanR > VanF/M-type	MKRISILIADDEEEIADLIAIHLEKEGYNVIKVHNGQEAIHVIQTQSIDLLILDIMMPKMDGYEVTRQTREQYNMPIIFLSAKTSDFDKVHGLVIGADDYMTKPFTPIELVARVNAQLRRFMKLNQPKVDNKAILEFGGMVISPDQRTVLLYGENIELTPKEFDILYLLASHPKKVYSVENIFQQVWGDAYFEGGNTVMVHIRTLRKKLGEDKRKNKLIKTVWGVGYTFNG	ATGAAACGTATATCGATTTTAATTGCTGATGATGAGGAGGAAATTGCTGACCTTATTGCAATCCATCTAGAAAAAGAAGGATACAATGTCATTAAAGTACATAATGGGCAAGAAGCCATACATGTTATCCAGACTCAATCAATTGATTTGCTAATTTTGGATATTATGATGCCGAAAATGGATGGATATGAAGTAACCCGTCAGACTCGGGAACAATATAATATGCCTATCATTTTTTTGAGTGCGAAAACTTCTGATTTCGATAAGGTACATGGATTAGTGATTGGAGCAGATGATTATATGACTAAACCATTTACCCCCATTGAATTGGTTGCTCGTGTGAATGCTCAATTGCGGCGCTTTATGAAGTTGAATCAACCCAAAGTAGATAATAAAGCT…
NODE_5_length_230372_cov_34.7071	0_4_113	KPCBJCEI_01495	tnpR	Transposon gamma-delta resolvase	hypothetical protein	MLVGYARVSTVGQSLENQVEQLKEYGCEKIYMEKESGKKTDRQELENARRALRKGDKLVITKIDRLARSVRDLHKIAIELETEEIGLVFLKEQIDFSTAAGKLMFTMLGAIGEFERDLIVSRTSEGRERAKKQGKHLGRKGQDEKEVKKALQLYETRESNGMSVSDISKLTGVPRSTIYAKAKEIKNK	ATGTTAGTTGGATATGCAAGGGTATCGACAGTTGGACAGTCGCTTGAAAACCAAGTTGAACAATTAAAAGAATATGGTTGCGAAAAAATATATATGGAAAAAGAAAGTGGAAAGAAAACAGATCGGCAGGAATTAGAAAATGCAAGAAGAGCTTTAAGAAAAGGTGATAAATTAGTTATTACTAAAATCGACCGCCTAGCTCGTTCTGTTAGGGATCTACATAAAATTGCTATTGAATTGGAAACTGAAGAAATTGGCCTGGTATTTTTAAAGGAGCAAATAGATTTTAGTACCGCAGCTGGGAAGCTCATGTTTACCATGTTAGGGGCGATTGGAGAATTTGAAAGGGATTTAATTGTAAGCCGCACTTCTGAAGGCAGAGAGCGGGCAAAGAAGCAA…
NODE_57_length_9236_cov_15.2645	0_56_3	KPCBJCEI_05698	mnmA_2	tRNA-specific 2-thiouridylase MnmA	tRNA-specific 2-thiouridylase MnmA (EC 2.8.1.13)	MIKTKNNTRIVVGMSGGVDSSVSALLLKEQGYDVIGIFMKNWDDTDENGVCTATEDYNDVIRVCNQIGIPYYSVNFQKKYWDKIFTYFLDEYKSGRTPNADVMCNKEIKFNAFLEHALSLGADYLATGHYARIEKTNDGAKLLRGLDKNKDQTYFLNQLSDEQLQKVMFPIGSMDKSEVREIAERANLATATKKDSTGLCYIGERNFKEFLSNYLPAQPGIIETIEGESIGKHDGLMYYTIGQRHGLGIGGAGDPWYVIGKDLKRNILYAGQGIGNEKLYSTSIVAINMSWVCGLPKNKLFQCSAKFRYRQPDNNVTVELLDNNEAKVTFHNPIRAVTPGQAVVFYEGEECLGGGTIDLVFNNGERLTYVS	ATGATAAAAACAAAAAATAACACACGCATAGTAGTTGGAATGTCTGGTGGAGTAGATTCTTCTGTTTCCGCATTGCTTCTGAAAGAGCAGGGCTATGACGTAATCGGAATCTTCATGAAAAACTGGGACGATACTGACGAAAACGGTGTGTGTACAGCAACAGAAGATTATAACGATGTAATTCGAGTTTGCAATCAAATCGGCATTCCTTACTATTCTGTTAACTTTCAAAAGAAATATTGGGATAAAATATTTACTTATTTTCTTGATGAATATAAGTCTGGACGTACTCCGAATGCGGATGTCATGTGTAATAAAGAAATTAAATTCAATGCATTCTTAGAACATGCTTTAAGTCTTGGGGCAGATTATTTAGCAACGGGTCATTATGCCCGTATA…
NODE_42_length_44450_cov_20.0271	0_41_12	KPCBJCEI_05282	xerD_3	Tyrosine recombinase XerD	hypothetical protein	MNLSLKDYITENEIQNYSKTTVKNKKAILQQFERWLWETFQIELDDATTRHVKRWIKYLLDKEIKANTINTKLKTLTNFYKFCIKEKILKDNQLEDIELLKEEKVMIKPFSLQDIEKMIGFYCGSNFMDVRNKTILTCLFETGIRSAELSGPKLEDVFDDALLIRGKGNKQRLVPVSLELKRQLNKYRRAREKYLKGEECPFLFVCTRTKGGGLRKDDKPIGRMGHDAVLNVVKRSGKACGVDVKLLVHSCRRESYAQISLGHTDLYTVSRLLGHNQLATTEKYIQSMEDKTVLERGRNASPLTLLERDIHN	ATGAACCTTTCATTAAAAGACTACATTACAGAAAATGAAATCCAAAATTATAGCAAGACAACCGTCAAGAATAAGAAGGCTATTCTTCAACAGTTTGAAAGATGGTTATGGGAAACATTCCAGATTGAATTAGATGATGCCACCACTAGACATGTTAAACGGTGGATTAAATATCTTCTCGATAAGGAAATCAAAGCAAATACCATTAACACCAAACTAAAGACCTTAACCAACTTCTATAAGTTCTGTATTAAAGAAAAGATACTGAAGGATAACCAGTTGGAAGACATAGAACTACTGAAGGAAGAGAAAGTCATGATTAAACCGTTCAGCCTTCAGGATATTGAAAAGATGATTGGGTTTTATTGTGGCAGTAACTTTATGGATGTTAGGAACAAA…
NODE_3_length_303550_cov_25.8402	0_2_297	KPCBJCEI_01124	ywqD	Tyrosine-protein kinase YwqD	Tyrosine-protein kinase EpsD (EC 2.7.10.2)	LRSKDKKQVNLIAQTNPKSPITEQYRLIRTNIQFSSVDKDIQTIVVTSSEPNDGKSTTAANLAIVLAQEEKKVVLVDADLRKPSVHYAFSLSNIEGLTSVLTKKMSIEKALMKTNVPNLEILTSGPIPPNPSELLNSKAIETAIEELKVMYDYIIFDTPPVLVVPDSQIVANKCDGVIMVVSSGKTNKQSAVKAKELLVKANTSLLGVVLNGVETDNSNYYYYQS	TTGAGAAGTAAAGATAAAAAACAGGTGAACTTGATTGCACAAACTAACCCTAAATCACCTATCACTGAACAATATCGATTAATAAGAACTAACATTCAATTTTCCTCAGTGGATAAAGACATACAAACCATCGTGGTAACTTCTTCGGAGCCTAATGATGGGAAATCGACAACAGCTGCCAATCTCGCTATTGTGCTGGCACAGGAGGAAAAAAAAGTTGTGCTTGTAGATGCAGACTTAAGGAAACCATCGGTTCATTATGCTTTTAGTCTTAGTAATATAGAGGGACTTACAAGTGTGCTTACGAAGAAAATGAGTATAGAAAAAGCACTCATGAAAACGAATGTGCCTAATCTGGAAATTCTGACAAGTGGACCAATACCACCTAACCCTTCGGAA…
NODE_3_length_303550_cov_25.8402	0_2_296	KPCBJCEI_01123	ywqE	Tyrosine-protein phosphatase YwqE	Manganese-dependent protein-tyrosine phosphatase (EC 3.1.3.48)	LIDIHCHILPGMDDGSADMKESLNMARKAVEAGITHLFATPHHLNEKYVNVKSNIIDRAVRLNESLQEANIPLTIHLGQEVRIHRDIFTSLEKEEILTLDDNGTYILLELPSGKVPTYTLEVIYELLLKGITPIIVHPERNKELIANHKLLFELVQEGALTQITSGSIIGNFGKSIQSFSKKIIKHNLAHFIATDAHNIGSRGFTLQQAYETITKTYGIQRTYYFKENAEQLLNDQSPTIEKPLPFKKKILGIF	TTGATCGATATACATTGTCACATTCTCCCAGGAATGGATGATGGATCTGCGGACATGAAGGAAAGCTTGAATATGGCAAGAAAAGCGGTAGAAGCAGGAATCACCCATTTATTTGCCACGCCCCATCACTTAAACGAGAAATATGTAAATGTTAAAAGTAACATCATTGACCGTGCAGTGAGATTAAATGAAAGTTTACAAGAAGCAAATATTCCTCTTACCATTCATCTCGGACAAGAAGTAAGAATACACCGAGACATATTTACATCACTTGAAAAGGAAGAAATTCTAACACTGGACGATAACGGTACGTATATACTGTTAGAGCTCCCGTCGGGAAAGGTTCCTACATATACACTAGAAGTGATATATGAGCTGCTGCTTAAAGGAATAACACCA…
NODE_5_length_230372_cov_34.7071	0_4_23	KPCBJCEI_01405	COQ3_1	Ubiquinone biosynthesis O-methyltransferase mitochondrial	hypothetical protein	MKDLLNQLYVPSRFEKADKVFWQDPYIAKQLLEAHLSPDTEGASRSFTFIDKSIDFIQQVAPRKSYQKVLDLGCGPGLYSERLAKKGYMVTGIDFSENSIHYAKEQAKELGLDIEYRYENYMALDDSNIFDLALLIYCDYGALASEDRSKLIYNIWNSLKNGGQLLLDVFSQNKFDEFKEEQYWNLNENGGFWSENPYIAIGRNLKYPGRVTLEQTTVVTDDRTETYYIWYQFFTKELFIKEVTTVGFTVKEIYNDVSGETYNEGSQTIALLLEKRE	ATGAAAGATTTATTAAACCAGTTGTACGTACCTTCACGATTTGAAAAAGCAGATAAGGTTTTTTGGCAAGATCCTTATATTGCCAAACAATTACTAGAAGCTCATTTAAGTCCTGATACGGAAGGAGCTAGTAGAAGTTTTACGTTTATTGATAAATCTATTGATTTTATTCAACAAGTTGCTCCAAGAAAATCTTATCAAAAAGTATTAGACTTAGGTTGTGGTCCAGGTCTTTATAGCGAGCGTCTTGCAAAAAAAGGTTATATGGTAACAGGGATAGATTTCTCTGAAAACTCAATTCATTATGCCAAAGAACAAGCAAAAGAACTAGGACTTGATATTGAATATCGCTATGAGAATTATATGGCATTAGATGATTCAAATATCTTTGACTTAGCC…
NODE_3_length_303550_cov_25.8402	0_2_288	KPCBJCEI_01115	wbjC	UDP-2-acetamido-26-beta-L-arabino-hexul-4-ose reductase	Capsular polysaccharide synthesis enzyme Cap5F	VKILVTGANGFVGKNLIAELQNKGYEDILKVTRETEPSLLDTYTKECDFVFHLAGVNRPDDEKEFMQGNFHFTLGLLELLKKHNNKSPVLITSSIQADKDNPYGKSKKAGEDVLFEYSHQTGAEAYVYRLPNLFGKWSKPNYNTVVATFCYNIARSSEIQINNQDAELTLCYIDDVLEEFIKALEGNPTKKNQYCFVKTTHTIKLGDLAERIKSFKESRLELSIPNMEDALTKKLYSTYLSFLPEDNFSYDLKMNCDHRGSFTEFIRTPERGQVSVNVSKPGITKGNHWHHTKNEKFLVVSGEGLIRFRKIDSDEIIEYRVSGEKLQVVDIPTGYTHSIVNVGECDLVTVMWVNECFDPEKPDTYFLEV	GTGAAAATACTCGTTACAGGTGCAAATGGATTTGTTGGAAAAAATTTAATTGCAGAATTACAAAATAAAGGATATGAAGATATTCTTAAGGTTACTAGAGAAACGGAACCATCTTTATTAGATACTTATACAAAAGAATGTGATTTTGTTTTTCATTTGGCGGGAGTAAACCGTCCTGATGATGAAAAGGAATTTATGCAAGGTAATTTCCACTTCACTCTTGGATTACTAGAGCTATTAAAAAAACATAATAATAAATCACCTGTACTTATTACTTCGTCTATACAGGCAGATAAAGATAATCCATATGGCAAAAGTAAAAAAGCAGGTGAGGACGTTCTGTTTGAATATAGTCATCAAACAGGAGCAGAGGCATATGTATACAGACTCCCTAATTTA…
NODE_3_length_303550_cov_25.8402	0_2_287	KPCBJCEI_01114	wbpI_1	UDP-23-diacetamido-23-dideoxy-D-glucuronate 2-epimerase	UDP-N-acetyl-L-fucosamine synthase (EC 5.1.3.28)	MKKLKVMTVVGTRPEIIRLSAVINKLEESDAVEHILVHTGQNYDYELNEVFFNDFKLKKPNYFLDAANGTAVETIGNILIRIDPIMEEVKPDALLVLGDTNSCLCAIAAKRRHIPIFHMEAGNRCFDQRVPEETNRKIVDHTADINLTYSDIAREYLLREGLPADRIIKTGSPMFEVLNSRKGDIEESDVLERLNLTEGNYFVVSAHREENINSETNFMNLVDSLNAVAEKYNMPVIVSTHPRTRNMINAKGIEFNPLVKTMKPLGFNDYVKLQTKAKAVLSDSGTISEESSILGFKALNIRQAHERPEAMEEASVMMVGLKKERILQGLEILKTQEKDTLRLVGDYSMPNVSDKVLRIILSYMDYVNRVVWGKG	ATGAAAAAATTAAAAGTAATGACAGTCGTTGGCACTAGGCCTGAGATTATAAGATTATCTGCTGTTATTAATAAATTAGAAGAGTCAGATGCGGTAGAGCATATACTTGTTCATACGGGTCAAAATTATGATTATGAATTAAATGAAGTGTTTTTTAATGATTTTAAACTTAAAAAACCTAATTATTTCCTTGATGCTGCAAACGGAACAGCAGTAGAAACTATCGGGAATATTTTGATTAGAATTGATCCTATTATGGAAGAAGTAAAACCAGATGCTCTTTTGGTATTAGGTGATACTAATAGCTGCTTATGTGCTATTGCAGCTAAGAGAAGACATATTCCTATTTTCCATATGGAAGCAGGCAACAGATGCTTTGATCAAAGAGTACCAGAAGAA…
NODE_3_length_303550_cov_25.8402	0_2_289	KPCBJCEI_01116	capD_1	UDP-glucose 4-epimerase	UDP-N-acetylglucosamine 4%2C6-dehydratase (EC 4.2.1.135)	MFKNKTLLITGGTGSFGNAVMERFLDSDIKEIRIFSRDEKKQDDMRKLYRNEKLKFYIGDVRDLASVKNAMHGVDYVFHAAALKQVPSCEFFPLEAVKTNILGTDNVLTAAIDYEVKKVICLSTDKAAYPINAMGISKAMMEKVFVAKAKTVDPERTLICGTRYGNVMASRGSVIPLFIEQIKSGKPLTITDPNMTRYLMSLEEAVELVIFAFQNAVAGDIMVQKAPASYIGDLAQAIKELFKADNEIKVIGTRHGEKLYETLLTREEYVVAEDLGGFFRVSADKRDLNYDKYFAEGDKKLSTEEEYNSHNTQILSIEQIKEKLLELEYVQNELKYMKVLSSK	ATGTTTAAGAATAAAACTTTATTAATAACAGGTGGTACTGGTTCATTTGGAAATGCAGTTATGGAGAGGTTCTTGGATAGTGATATTAAAGAAATTCGAATCTTTTCACGTGACGAAAAAAAGCAAGATGATATGCGGAAGTTATATAGAAATGAAAAATTGAAGTTTTATATTGGTGACGTTAGAGATCTTGCAAGTGTTAAAAATGCAATGCACGGAGTAGATTATGTTTTTCATGCGGCTGCTCTTAAACAAGTTCCTTCTTGCGAATTCTTCCCACTAGAAGCTGTAAAAACTAATATTTTAGGGACAGATAATGTGTTAACAGCAGCTATAGATTATGAAGTCAAAAAGGTCATTTGTCTTTCGACTGATAAAGCAGCCTATCCAATTAATGCA…
NODE_3_length_303550_cov_25.8402	0_2_281	KPCBJCEI_01108	ywqF_1	UDP-glucose 6-dehydrogenase YwqF	UDP-glucose 6-dehydrogenase (EC 1.1.1.22)	MKVSVAGTGYVGLVTAVCLAEKGNKVTCVDIDEQKIKLLNSGISPIFEPELEELMRNNRDRINYVIDYKEAYSDADVIIIAVGTPEKKDGSANLQYIYEVAKEVANTLIKDCVVVIKSTVPIGTNDKIEKLIKENLKYDVNVDVVSNPEFLAQGTAVKDTLHATRIVLGVESENAEKIMREVYSEFNIPFVIADRKSAEMIKYAANDFLALKISYINEIANLCEIVGANIEDVTKGMGLDPRIGEQFLNAGIGYGGSCFPKDTKALHWLARYNDYEIKTIKATIEVNENQKIKLVKKARKYFNSFNGLNVAVLGLTFKPGTDDLREAPSLDNIPILLNDGAKVNVWDPVGMENFKKVFSNNVAYSESIEEAITNADLCLIFTEWPEIKDFDIDKYKKLM…	ATGAAAGTTTCTGTTGCTGGTACTGGTTATGTTGGTCTGGTTACTGCTGTATGTCTTGCTGAAAAGGGTAATAAAGTAACTTGTGTCGATATAGATGAACAAAAAATAAAATTATTAAATAGCGGTATATCTCCTATTTTTGAACCAGAACTTGAAGAATTAATGAGGAATAATAGGGATAGGATTAACTATGTAATTGATTATAAAGAAGCGTATAGTGATGCTGATGTAATAATTATTGCTGTAGGAACACCAGAAAAAAAAGATGGTTCTGCCAATCTTCAATATATCTATGAAGTTGCTAAAGAGGTGGCGAATACATTAATAAAAGATTGTGTTGTGGTAATTAAATCAACTGTACCTATAGGAACTAATGATAAGATTGAAAAATTAATAAAA…
NODE_3_length_303550_cov_25.8402	0_2_295	KPCBJCEI_01122	pglF	UDP-N-acetyl-alpha-D-glucosamine C6 dehydratase	UDP-N-acetylglucosamine 4%2C6-dehydratase (EC 4.2.1.135)	LAYRKRLTLLALLDSLIVLSAIYVSYLFLYPYLEIFKLPTLLVTSVSLLISHHFFASIYKLYKKAWEYASIRELLSIIKAVSLSVITVIAIQLMVFQDVYVRAMALTWMMHVILIGGSRFSWRMLRDRLINNQKETRNTLVIGAGSAGTMVVRQLLNNHDTELKPVAFIDDDPKKDKLDILGIPVVGNSKNIPEMVRKYNIDNIVIAIPSLSKKELKVIFDECVKTNAKTQIMPMIEDIILGKVAVNQFKEVEVEDLLGREPVELDITSISEYVTGKTILVTGSGGSIGSEICRQICRFSPRKLILLGHGENSIYQIEMELKKLYADQIELIPIIADIQDRDRIFEVMETYRPDVVYHAAAHKHVPLMEYNPREAVKNNVFGTKNVAEASDTFGVGAFV…	TTGGCCTACCGAAAACGATTAACACTTCTGGCCCTATTAGATTCATTAATAGTATTATCGGCCATTTATGTAAGTTATTTATTCTTGTATCCCTATTTGGAAATATTTAAATTACCAACACTCTTAGTCACATCAGTCTCCCTATTAATCAGCCATCATTTTTTTGCTTCTATTTATAAACTGTATAAGAAGGCATGGGAGTATGCAAGTATAAGAGAGTTACTGTCCATTATTAAAGCCGTAAGCTTATCGGTTATCACAGTTATCGCCATCCAGTTAATGGTTTTTCAAGATGTTTATGTAAGAGCCATGGCATTGACCTGGATGATGCATGTCATCCTTATTGGCGGTTCGCGATTTTCTTGGAGAATGCTACGTGACCGTTTGATAAATAATCAA…
NODE_3_length_303550_cov_25.8402	0_2_291	KPCBJCEI_01118	pglD	UDP-N-acetylbacillosamine N-acetyltransferase	Acyl-[acyl-carrier-protein]--UDP-N-acetylglucosamine O-acyltransferase (EC 2.3.1.129)	MKNKLLIIGASGHGKVVADIALKMNKWSNIAFLDDNENIKSSMGIKVIGKSTDVFKHIQDYDIFVGIGNNSTREKVYGKLEAKRVNIPTLIHPTAVIGEKVELAPGTVVMAGVVVNCCTRIGKGCIINTGASIDHDNIIEDFVHISPGSHLAGTVKVEHGSWLGIGSIVSNNVNITSGCEFGAGAVVINDITEPGTYVGVPVRRV	ATGAAAAATAAACTCCTTATAATCGGTGCCAGTGGGCACGGGAAAGTTGTTGCTGATATTGCGTTGAAGATGAATAAATGGTCGAACATTGCTTTTTTAGATGACAACGAAAATATTAAGTCATCAATGGGGATAAAAGTGATTGGTAAATCAACTGATGTATTTAAGCACATACAAGATTACGATATCTTTGTAGGTATTGGTAATAATTCCACACGAGAAAAGGTGTATGGGAAACTTGAAGCAAAGAGAGTAAACATCCCCACATTGATTCATCCAACTGCTGTTATCGGGGAAAAAGTTGAGTTGGCACCCGGTACAGTCGTGATGGCTGGAGTAGTGGTTAATTGCTGCACAAGAATCGGAAAGGGATGCATTATCAATACAGGGGCTTCGATA…
NODE_3_length_303550_cov_25.8402	0_2_292	KPCBJCEI_01119	pglC	Undecaprenyl phosphate NN'-diacetylbacillosamine 1-phosphate transferase	Lipid carrier : UDP-N-acetylgalactosaminyltransferase (EC 2.4.1.-)	MKPSKGGIYRRFGKRAMDFILSLLAIITFSPIILGVALLVRIKLGSPVLFKQKRPGLNENVFMMYKFRTMTDERDENGELLSDNIRLTKFGRFLRSTSLDELPELFNIIKGDMSIVGPRPLLVQYLPLYNKHQKRRHEVRPGLSGLAQVNGRNSINWESKFNLDVEYVENVSFSGDWKIIFQTIKKVFVREGINSEAAATMEPFNGSNKKERIEL	ATGAAACCTTCTAAGGGTGGTATTTATAGAAGATTTGGAAAGAGAGCGATGGATTTCATACTATCTTTGCTAGCAATTATAACTTTTAGTCCGATCATCTTGGGTGTTGCTTTGCTTGTAAGAATAAAGCTTGGTAGTCCAGTGTTGTTTAAACAAAAAAGGCCAGGACTTAATGAGAATGTTTTTATGATGTATAAGTTTAGAACAATGACTGATGAGAGAGATGAAAACGGAGAGTTACTTTCTGATAATATTAGGTTGACGAAGTTTGGGAGATTCTTACGTTCTACATCGCTTGATGAACTTCCAGAACTTTTTAATATTATCAAAGGGGATATGTCCATTGTAGGACCTAGACCATTGTTGGTGCAATATCTGCCTCTTTATAATAAGCATCAA…
NODE_5_length_230372_cov_34.7071	0_4_26	KPCBJCEI_01408	bcrC_1	Undecaprenyl-diphosphatase BcrC	Undecaprenyl-diphosphatase BcrC (EC 3.6.1.27)%2C conveys bacitracin resistance	MNYEIFQWINGWSGHFSYLDKGMIFITNSVPYVVIALMLFLWFIANKEKRAEKQYTAIYAVFSCLLGLFINAILHLVYYHPRPFVAYHVHQLILHPADSSFVSDHSVLVFSIACTMVLRNDSWKYPVLVWAIIVGISRIFVGVHYPADVIGGVLISYGASIFVMQSSKKLEPLVQVVFYMYDRVTKHIPFLAKYSHKNLSQER	ATGAACTATGAAATATTTCAATGGATTAACGGTTGGTCCGGCCATTTCTCTTATCTAGATAAAGGAATGATATTCATCACTAATAGCGTTCCTTATGTGGTAATCGCACTTATGTTGTTCCTATGGTTTATTGCAAACAAAGAAAAACGGGCGGAAAAACAGTACACAGCTATATACGCTGTTTTTTCTTGCTTACTTGGATTGTTCATAAACGCAATCCTTCACCTTGTCTACTATCATCCACGTCCATTCGTGGCATACCATGTTCATCAGTTAATACTGCATCCTGCTGACTCTTCGTTTGTAAGTGATCACTCGGTATTAGTATTCTCCATAGCATGTACGATGGTGCTACGAAACGACTCGTGGAAGTATCCCGTATTAGTATGGGCTATTATT…
NODE_15_length_139792_cov_30.3917	0_14_81	KPCBJCEI_03202	ureD1_1	Urease accessory protein UreD	Urease accessory protein UreD	MTDWTGTLSLELEDRKGKTVAKRVYFQGALKVMRPIYFDDSGQVCYYLLNPGGGYLDGDRYKMEISVDEGSRVTLTTQSATKVYKTPKSHAYQETNISLQKGSYLEYLPDPLIAYENAHYKQKNVVYMESGATFIYTDILTPGWSPGGKKFSYNTIQLITEVFLDGALGVFDHIKLIPEKQSISGLGFMEGFTHLGSMIAISEYTNDALLDELYETIQMEETSFKFGISKLAVPGLSIRILANSTQVIERILNQCHKVISEKWNNRTPGSLRKY	ATGACGGATTGGACTGGCACTTTATCTCTGGAACTAGAAGATCGGAAAGGAAAAACCGTCGCGAAAAGGGTGTACTTTCAGGGTGCACTCAAAGTTATGCGGCCGATTTACTTTGATGATTCAGGGCAGGTTTGCTATTACCTTCTAAATCCCGGTGGCGGCTATTTAGATGGCGATCGATACAAGATGGAGATATCAGTTGATGAAGGATCCAGAGTTACTTTAACTACGCAATCGGCGACAAAAGTATACAAAACGCCAAAAAGCCATGCCTATCAGGAAACCAACATATCCTTACAAAAAGGTAGTTATTTAGAATACCTTCCAGATCCACTGATCGCTTATGAAAATGCTCATTATAAGCAAAAAAATGTGGTTTATATGGAAAGCGGAGCAACT…
NODE_15_length_139792_cov_30.3917	0_14_84	KPCBJCEI_03205	ureE_1	Urease accessory protein UreE	Urease accessory protein UreE	LIIEKIVTNLEKMDTNEIKKRHIEKVYLESAHLMKRIQRVKTDHGNELGIRLKEPRDLLAGDVLYMDDKNMIVIDVLSDDLLVISPRSIKEMGTIAHQLGNRHLPAQFEEDEMLVQYDYLVEELLLELGIPFKREERKVKQAFRHIGHSHE	TTGATTATTGAAAAAATCGTCACTAATTTAGAAAAGATGGATACTAACGAAATTAAAAAGCGTCACATAGAAAAAGTATACTTGGAAAGTGCACATTTAATGAAGCGCATCCAAAGGGTCAAGACGGATCACGGTAATGAACTTGGTATTCGGTTAAAAGAGCCTCGAGATCTTTTGGCTGGGGATGTATTATATATGGACGATAAAAATATGATCGTCATAGATGTGCTGTCAGATGACTTACTAGTTATCAGTCCCCGAAGTATAAAAGAAATGGGCACAATCGCCCATCAACTAGGCAACCGTCACCTCCCTGCCCAATTTGAAGAGGATGAAATGCTGGTCCAATATGACTACTTGGTTGAGGAATTACTTCTGGAACTCGGAATTCCTTTTAAA…
NODE_15_length_139792_cov_30.3917	0_14_83	KPCBJCEI_03204	ureF_1	Urease accessory protein UreF	Urease accessory protein UreF	MNNHILSLFQLCDSNLPTGAFSHSFGLESYIQENQVVDKETFFQWLKVYLHEQLIYTDGLVSSLVYEALMKEDIQEIWKLDRLITVQNLPRETREGTQMIGDRMLKLTESLYDMPILSHYRAEIKKKSSFGHPAIVFTMAAHGLGVTKQDTLLYYLYSAISSQVQNAVRAIPLGQTAGQTITHNFIPEITQAAVRIMQLTKDDFGIVSPGIELSQMKHERVNIRIFMS	ATGAATAATCATATTCTCTCTTTGTTTCAGCTTTGTGACTCTAATTTACCTACCGGCGCCTTCAGCCATTCTTTCGGTTTGGAGAGCTATATACAAGAAAATCAAGTTGTAGACAAGGAGACATTTTTCCAGTGGCTGAAAGTGTATTTACATGAGCAGCTCATCTACACAGATGGGCTTGTCTCGAGTCTCGTTTATGAAGCCCTAATGAAAGAGGATATTCAGGAAATCTGGAAATTGGATCGCCTGATAACTGTCCAGAACTTGCCGAGGGAAACACGGGAAGGAACGCAAATGATCGGGGACCGAATGCTTAAACTCACTGAATCACTTTATGATATGCCCATACTCTCGCATTACAGAGCGGAAATTAAGAAAAAGAGTTCATTTGGCCATCCA…
NODE_15_length_139792_cov_30.3917	0_14_82	KPCBJCEI_03203	ureG_1	Urease accessory protein UreG	Urease accessory protein UreG	MEPIRIGVGGPVGAGKTMLVEKLTRHLENEIKMAVVTNDIYTKEDAKFLIQNGVLPEDRIIGVETGGCPHTAIREDASMNFAAIDELIERHPDVELIFVESGGDNLAATFSPELVDFSIYIIDVAQGEKIPRKGGQGMIKSDLFIINKTDLAPFVGASLEVMAKDTKVFRGDKPFVFTNLKNDDGLPEVIDWIKQHALLKGLD	ATGGAACCAATTAGAATCGGTGTTGGTGGACCTGTTGGAGCAGGTAAAACAATGCTTGTAGAAAAATTGACTCGCCATCTCGAAAATGAAATAAAAATGGCAGTTGTCACAAACGATATTTACACAAAAGAAGACGCTAAATTTTTAATCCAAAATGGAGTACTTCCAGAAGATCGGATCATTGGTGTAGAAACGGGCGGCTGTCCCCACACTGCCATTCGAGAAGATGCTTCCATGAACTTCGCCGCTATCGATGAATTAATCGAGCGCCACCCAGACGTTGAACTTATTTTTGTTGAGAGTGGCGGAGATAATCTTGCGGCTACTTTCAGCCCCGAACTGGTTGACTTCTCTATTTATATTATTGATGTTGCACAAGGGGAAAAAATCCCCCGTAAA…
NODE_15_length_139792_cov_30.3917	0_14_85	KPCBJCEI_03206	ureC_1	Urease subunit alpha	Urease alpha subunit (EC 3.5.1.5)	MSFRMSRKQYAEMYGPTTGDSIRLADTDLFIQIEKDYTTYGEEVVFGGGKVIRDGMGQHPLATRKDDGVADTIITNVVILDYTGICKADLAIRDGKIFGIGKSGNPLVMDNVDIIIGASTEIIAGEGLIVTAGAIDTHVHFINPEQVQVALTSGTTTLIGGGTGPAAGSKATTVTPGEWNIHRMLEAAEGLPINIGFTGKGHAASIEPLTEQVKAGVIGLKVHEDWGATGSSLDYALRVADEYDIQVALHADTLNESGFMENTMAAVKDRVLHMYHTEGAGGGHAPDLIKSAGYHNILPSSTNPTLPYTVNTIDEHLDMVMVCHHLNPSVPEDIAFADSRIRRETIAAEDILHDMGVFSMVSSDAQAMGRVGEVVLRTWQVADKMKKQRGTMQGDSKYS…	ATGAGTTTTAGAATGTCCCGAAAGCAATATGCTGAAATGTACGGACCGACTACAGGGGACTCTATCCGCCTTGCAGACACAGATTTGTTTATTCAAATTGAAAAGGATTACACTACATATGGAGAAGAAGTAGTGTTTGGTGGCGGTAAAGTCATTCGGGACGGTATGGGCCAGCATCCCCTTGCCACCCGCAAAGACGACGGTGTTGCAGATACCATCATAACTAACGTCGTAATCTTGGATTACACAGGAATTTGTAAAGCCGATCTAGCCATTCGGGATGGCAAAATTTTTGGTATTGGTAAAAGTGGAAACCCGCTCGTTATGGACAATGTGGATATTATCATTGGCGCATCTACAGAAATCATTGCCGGTGAAGGCCTGATTGTGACTGCTGGA…
NODE_15_length_139792_cov_30.3917	0_14_86	KPCBJCEI_03207	ureB_1	Urease subunit beta	Urease beta subunit (EC 3.5.1.5)	MLPGEYILKEEEIICNEGSTVFSISVTNTGDRPVQVGSHFHFYEVNEALRFNRKEAYGKRLNVPAGAAVRFEPGDEKEIQLINFAGERRVYGFNNKIDGKLESEGES	ATGCTGCCTGGAGAATACATTTTAAAAGAAGAAGAGATTATTTGTAATGAAGGAAGCACTGTTTTTTCCATTTCTGTTACAAATACGGGAGACCGACCTGTTCAAGTCGGGTCACACTTTCATTTTTACGAAGTAAATGAAGCACTCCGTTTTAATAGAAAAGAAGCTTACGGTAAGAGATTGAATGTCCCTGCTGGAGCAGCTGTTCGTTTTGAACCCGGAGATGAAAAAGAAATACAACTTATTAATTTTGCAGGAGAGCGTCGTGTATATGGGTTCAATAATAAAATAGACGGCAAATTAGAAAGTGAGGGTGAATCATGA
NODE_15_length_139792_cov_30.3917	0_14_87	KPCBJCEI_03208	ureA_1	Urease subunit gamma	Urease gamma subunit (EC 3.5.1.5)	MHLLPREIDKLMIVVAADLARRRKDRGLKLNHPEACALITYEVLEGARDGKTVAELMEYGATILTQDDVMDGIPEMIDDIQVEATFPDGTKLVTVHSPIR	ATGCATTTATTGCCGCGGGAAATTGACAAGCTTATGATAGTGGTGGCAGCAGACCTTGCAAGGCGCCGGAAAGATAGGGGATTGAAATTAAATCACCCTGAAGCTTGTGCGCTCATCACTTATGAGGTATTGGAAGGCGCAAGGGACGGGAAAACTGTTGCTGAACTTATGGAATACGGGGCTACCATTTTGACGCAAGATGATGTCATGGATGGAATACCTGAAATGATTGATGATATTCAGGTTGAAGCAACTTTCCCAGATGGAACGAAGTTAGTGACTGTCCACAGCCCTATAAGATAA
NODE_4_length_256017_cov_22.3745	0_3_14	KPCBJCEI_01158	sumT_1	Uroporphyrinogen-III C-methyltransferase	hypothetical protein	MKKGVGAGPGDPDLITVMATKCHAEADVILYDRLYNRELFYAVNLKLNTFIAVKRLVNIVSLKRRFINCLLVNQ	ATGAAAAAAGGTGTTGGTGCTGGACCAGGTGATCCCGACTTAATTACTGTCATGGCAACCAAATGCCACGCGGAAGCGGATGTCATCTTGTATGATCGATTGTATAATCGTGAATTGTTTTATGCGGTAAACCTGAAGCTGAATACATTTATTGCGGTAAAGCGCCTGGTAAACATTGTGTCTCTCAAGAGGAGATTCATCAATTGTTTATTAGTAAATCAATAG
NODE_3_length_303550_cov_25.8402	0_2_294	KPCBJCEI_01121	gtaB_2	UTP--glucose-1-phosphate uridylyltransferase	UTP--glucose-1-phosphate uridylyltransferase (EC 2.7.7.9)	VKKITKAIIPAAGLGTRFLPATKAMPKEMLPIVDKPTIQYIVEEAVASGIKDIIIVTGKGKRAIEDHFDYAPELEQNLLEKGKVELLKKVQYSSKLANIHYIRQKEPKGLGHAVWCARKFIGDEPFAVLLGDDIVQSETPCLKQLINQFEEKNNSIIGVQTVPNEETNRYGIIDPAFQNGRLFQVNNFVEKPALGTAPSNLAIMGRYILTPEIFSMLEQQEAGAGGEIQLTDAIQQLNQVQQVFAYDFEGKRYDVGEKLGFVKTTLKFALQNEDIKDELVEFLEQMVKDISAEKINA	GTGAAAAAAATCACAAAAGCAATCATTCCTGCAGCAGGATTGGGCACTCGTTTTTTGCCTGCCACAAAAGCTATGCCAAAGGAGATGCTGCCAATCGTTGATAAACCAACGATTCAGTACATAGTGGAGGAAGCCGTTGCATCAGGAATAAAAGACATAATAATCGTAACTGGAAAAGGCAAACGTGCGATTGAGGACCATTTTGATTACGCTCCGGAGCTCGAACAAAATCTATTGGAAAAAGGAAAAGTAGAGTTGCTCAAAAAGGTACAATACTCCTCTAAACTTGCTAATATCCATTACATTAGACAGAAGGAGCCAAAAGGATTGGGTCACGCTGTATGGTGTGCACGTAAATTTATTGGGGACGAGCCATTTGCCGTTCTTTTAGGGGATGAT…
NODE_28_length_74402_cov_24.9461	0_27_25	KPCBJCEI_04414		Zinc-type alcohol dehydrogenase-like protein	Zinc-type alcohol dehydrogenase-like protein	VTKVKAQIIQSFGEPSVFQCKEISKPELKPGHVLIQVKATSVNPIDTKVRAGAVPAVAPEFPAVLHGDVAGLVAAVGEGVTEFKIGDEVFGCAGGFRGTGGALAEFMLADVDLLAHKPKNLTMEEAAALPLVAITAWEALFNRANLVPGQDILIHAATGGVGHIAIQLAKWGGATVYTTASSQEKLEIGTRLGADVTINYREESVHDYVQKYTDGKGFDVVFDTVGGENLDRSFEAAAVHGTVAAIAARSTHDLSSVHAKGLSLHVTFMLLKILNKDMHKHYREILKKVARLVEEEQLRPLVDPNIFTFDEVSKAHEYMESGKAIGKIVLKNNW	GTGACTAAAGTGAAGGCGCAAATTATTCAATCTTTTGGTGAACCCTCCGTATTTCAATGTAAAGAGATTTCAAAACCTGAACTAAAACCTGGACATGTACTTATTCAAGTCAAGGCTACAAGTGTAAATCCCATTGATACGAAAGTCCGTGCTGGTGCAGTTCCAGCCGTTGCCCCCGAGTTTCCGGCAGTATTACATGGAGATGTTGCAGGTTTGGTAGCTGCAGTAGGTGAAGGAGTAACCGAGTTTAAAATTGGCGATGAAGTGTTTGGATGTGCGGGAGGTTTTAGAGGGACTGGCGGTGCACTTGCAGAGTTTATGCTTGCAGATGTCGATTTACTTGCTCACAAACCGAAAAATTTGACGATGGAAGAAGCCGCTGCTTTACCATTGGTTGCC…
